# Supplementary material for: Poly[hemi(ethyl­enediammonium) [di-μ-oxalato-indium(III)] dihydrate]
Source: Acta Crystallogr Sect E Struct Rep Online. 2009 Mar 14;65(Pt 4):m394–5. doi: 10.1107/S1600536809008381 (PMC2969062; doi:10.1107/S1600536809008381)
Supplement: Supplementary file 1 [file e-65-0m394-sup1.cif]

##############################################################################
###                                                                        ###
###        Electronic paper (Acta Crystallographica Section E)             ###
###                                                                        ###
##############################################################################
#                                                                            #
# This CIF contains the data in a paper accepted for publication in Acta     #
# Crystallographica Section E. It conforms to the requirements of Notes      #
# for Authors for Section E, and has been peer reviewed under the auspices   #
# of the IUCr Commission on Journals.                                        #
#                                                                            #
# Full details of the Crystallographic Information File format               #
# are given in the paper "The Crystallographic Information File (CIF):       #
# a New Standard Archive File for Crystallography" by S. R. Hall, F. H.      #
# Allen and I. D. Brown [Acta Cryst. (1991), A47, 655-685].                  #
#                                                                            #
# The current version of the core CIF dictionary is obtainable from          #
# ftp://ftp.iucr.org/pub/cif_core.dic. The current version number is 2.4.    #
#                                                                            #
# Software is freely available for graphical display of the structure(s) in  #
# this CIF.  For information consult the CIF home page http://www.iucr.org/  #
# cif/home.html                                                              #
#                                                                            #
# This file may be used for bona fide research purposes within the           #
# scientific community so long as proper attribution is given to the journal # 
# article from which it was obtained.                                        #
#                                                                            #
##############################################################################
                                             
data_global
_audit_creation_method     'from SHELXL97 CIF and IUCr SHELXL97-template'
_journal_date_recd_electronic     2009-02-22
_journal_date_accepted     2009-03-07
_journal_name_full     'Acta Crystallographica, Section E'
_journal_year     2009
_journal_volume     65
_journal_issue      4
_journal_page_first     m394
_journal_page_last     m395
_journal_paper_category     QM
_journal_coeditor_code     LH2779
_publ_contact_author_name     'Qiaozhen Sun'
_publ_contact_author_address
;
  Department of Materials Chemistry
  School of Materials Science and Engineering
  Central South University, Changsha, 410083
  P. R. China
;
_publ_contact_author_email     'rosesunqz@yahoo.com.cn'
_publ_contact_author_fax     '+86-731-8876692'
_publ_contact_author_phone     '+86-731-8877813'
_publ_section_title
;
Poly[hemi(ethylenediammonium) [di-\m-oxalato-indium(III)] dihydrate]
;
loop_
    _publ_author_name
    _publ_author_footnote
    _publ_author_address
    'Qiaozhen Sun'
; ?
;
;
Department of Materials Chemistry
School of Materials Science and Engineering
Key Laboratory of Non-ferrous Metals of the Ministry of Education
Central South University
Changsha 410083
People's Republic of China
;
    'Yang Liu'
; ?
;
;
Department of Materials Chemistry
School of Materials Science and Engineering
Key Laboratory of Non-ferrous Metals of the Ministry of Education
Central South University
Changsha 410083
People's Republic of China
;
    'Hongwu Li'
; ?
;
;
Department of Materials Chemistry
School of Materials Science and Engineering
Key Laboratory of Non-ferrous Metals of the Ministry of Education
Central South University
Changsha 410083
People's Republic of China
;
    'Zhi Luo'
; ?
;
;
Department of Materials Chemistry
School of Materials Science and Engineering
Key Laboratory of Non-ferrous Metals of the Ministry of Education
Central South University
Changsha 410083
People's Republic of China
;
data_I
_chemical_name_systematic
;
Poly[hemi(ethylenediammonium) [di-\m-oxalato-indium(III)] dihydrate]
;
_chemical_name_common     ?
_chemical_formula_moiety     '0.5(C2 H10 N2 2+), C4 In O8 -, 2(H2 O)'
_chemical_formula_sum     'C5 H9 In N O10'
_chemical_formula_iupac     '(C2 H10 N2)0.5 [In (C2 O4)2], 2H2 O'
_chemical_formula_weight     357.95
_chemical_melting_point     ?
_symmetry_cell_setting     Orthorhombic
_symmetry_space_group_name_H-M     'F d d 2'
_symmetry_space_group_name_Hall     'F 2 -2d'
loop_
    _symmetry_equiv_pos_as_xyz
    'x, y, z'
    '-x, -y, z'
    'x+1/4, -y+1/4, z+1/4'
    '-x+1/4, y+1/4, z+1/4'
    'x, y+1/2, z+1/2'
    '-x, -y+1/2, z+1/2'
    'x+1/4, -y+3/4, z+3/4'
    '-x+1/4, y+3/4, z+3/4'
    'x+1/2, y, z+1/2'
    '-x+1/2, -y, z+1/2'
    'x+3/4, -y+1/4, z+3/4'
    '-x+3/4, y+1/4, z+3/4'
    'x+1/2, y+1/2, z'
    '-x+1/2, -y+1/2, z'
    'x+3/4, -y+3/4, z+1/4'
    '-x+3/4, y+3/4, z+1/4'
_cell_length_a     15.8498(4)
_cell_length_b     31.1643(8)
_cell_length_c     8.6618(2)
_cell_angle_alpha     90.00
_cell_angle_beta     90.00
_cell_angle_gamma     90.00
_cell_volume     4278.48(18)
_cell_formula_units_Z     16
_cell_measurement_reflns_used     7228
_cell_measurement_theta_min     2.61
_cell_measurement_theta_max     27.88
_cell_measurement_temperature     293(2)
_exptl_crystal_description     block
_exptl_crystal_colour     colourless
_exptl_crystal_size_max     0.4
_exptl_crystal_size_mid     0.38
_exptl_crystal_size_min     0.38
_exptl_crystal_density_diffrn     2.223
_exptl_crystal_density_meas     ?
_exptl_crystal_density_method     'not measured'
_exptl_crystal_F_000     2800
_exptl_absorpt_coefficient_mu     2.258
_exptl_absorpt_correction_type     'multi-scan'
_exptl_absorpt_process_details     '(SADABS; Bruker, 2001)'
_exptl_absorpt_correction_T_min     0.4263
_exptl_absorpt_correction_T_max     0.4665
_exptl_special_details
;
;
_diffrn_ambient_temperature     293.0(10)
_diffrn_radiation_type     MoK\a
_diffrn_radiation_wavelength     0.71073
_diffrn_radiation_source     'fine-focus sealed tube'
_diffrn_radiation_monochromator     graphite
_diffrn_measurement_device_type     'Bruker SMART CCD'
_diffrn_measurement_method     '\f and \w'
_diffrn_reflns_number     7189
_diffrn_reflns_av_R_equivalents     0.0254
_diffrn_reflns_av_sigmaI/netI     0.0215
_diffrn_reflns_theta_min     2.61
_diffrn_reflns_theta_max     24.99
_diffrn_reflns_theta_full     24.99
_diffrn_measured_fraction_theta_max     0.998
_diffrn_measured_fraction_theta_full     0.998
_diffrn_reflns_limit_h_min     -18
_diffrn_reflns_limit_h_max     18
_diffrn_reflns_limit_k_min     -36
_diffrn_reflns_limit_k_max     36
_diffrn_reflns_limit_l_min     -10
_diffrn_reflns_limit_l_max     10
_refine_special_details
;
Refinement of <i>F</i>^2^ against ALL reflections. The weighted <i>R</i>-factor
<i>wR</i> and goodness of fit <i>S</i> are based on <i>F</i>^2^, conventional
<i>R</i>-factors <i>R</i> are based on <i>F</i>, with <i>F</i> set to zero for
negative <i>F</i>^2^. The threshold expression of <i>F</i>^2^ >
\s(<i>F</i>^2^) is used only for calculating <i>R</i>-factors(gt) <i>etc</i>.
and is not relevant to the choice of reflections for refinement.
<i>R</i>-factors based on <i>F</i>^2^ are statistically about twice as large
as those based on <i>F</i>, and <i>R</i>- factors based on ALL data will be
even larger.
;
_reflns_number_total     1679
_reflns_number_gt     1673
_reflns_threshold_expression     I>2\s(I)
_refine_ls_structure_factor_coef     Fsqd
_refine_ls_matrix_type     full
_refine_ls_R_factor_all     0.0180
_refine_ls_R_factor_gt     0.0180
_refine_ls_wR_factor_gt     0.0455
_refine_ls_wR_factor_ref     0.0455
_refine_ls_goodness_of_fit_ref     1.064
_refine_ls_restrained_S_all     1.144
_refine_ls_number_reflns     1679
_refine_ls_number_parameters     160
_refine_ls_number_restraints     13
_refine_ls_hydrogen_treatment     constr
_refine_ls_weighting_scheme     calc
_refine_ls_weighting_details
         'calc w=1/[\s^2^(Fo^2^)+(0.0322P)^2^+7.4478P] where P=(Fo^2^+2Fc^2^)/3'
_atom_sites_solution_hydrogens     geom
_atom_sites_solution_primary     direct
_atom_sites_solution_secondary     difmap
_refine_ls_shift/su_max     0.001
_refine_ls_shift/su_mean     0.000
_refine_diff_density_max     0.449
_refine_diff_density_min     -0.708
_refine_ls_extinction_method     'SHELXTL (Sheldrick, 2008)'
_refine_ls_extinction_coef     0.00087(5)
_refine_ls_extinction_expression
                                  'Fc^*^=kFc[1+0.001xFc^2^\l^3^/sin(2\q)]^-1/4^'
_refine_ls_abs_structure_details     'Flack (1983), 668 Friedel pairs'
_refine_ls_abs_structure_Flack     0.00(3)
loop_
    _atom_type_symbol
    _atom_type_description
    _atom_type_scat_dispersion_real
    _atom_type_scat_dispersion_imag
    _atom_type_scat_source
    'C' 'C' 0.0033 0.0016
                         'International Tables Vol C Tables 4.2.6.8 and 6.1.1.4'
    'H' 'H' 0.0000 0.0000
                         'International Tables Vol C Tables 4.2.6.8 and 6.1.1.4'
    'N' 'N' 0.0061 0.0033
                         'International Tables Vol C Tables 4.2.6.8 and 6.1.1.4'
    'O' 'O' 0.0106 0.0060
                         'International Tables Vol C Tables 4.2.6.8 and 6.1.1.4'
    'In' 'In' -0.7276 1.3100
                         'International Tables Vol C Tables 4.2.6.8 and 6.1.1.4'
_computing_data_collection     'SMART (Bruker, 2001)'
_computing_cell_refinement     'SAINT (Bruker, 2001)'
_computing_data_reduction     'SAINT (Bruker, 2001)'
_computing_structure_solution     'SHELXTL (Sheldrick, 2008)'
_computing_structure_refinement     'SHELXTL (Sheldrick, 2008)'
_computing_molecular_graphics     'SHELXTL (Sheldrick, 2008)'
_computing_publication_material     'SHELXTL (Sheldrick, 2008)'
loop_
    _atom_site_type_symbol
    _atom_site_label
    _atom_site_fract_x
    _atom_site_fract_y
    _atom_site_fract_z
    _atom_site_U_iso_or_equiv
    _atom_site_adp_type
    _atom_site_calc_flag
    _atom_site_refinement_flags
    _atom_site_occupancy
    _atom_site_disorder_assembly
    _atom_site_disorder_group
    In In1 0.013694(15) 0.314689(7) 0.33266(6) 0.01510(11) Uani d . 1 . .
    O O1 -0.06449(17) 0.27864(9) 0.1683(4) 0.0277(6) Uani d . 1 . .
    O O2 0.10165(19) 0.26861(9) 0.1750(4) 0.0290(7) Uani d . 1 . .
    O O3 0.04152(19) 0.35822(9) 0.1416(3) 0.0241(6) Uani d . 1 . .
    O O4 0.14920(17) 0.34173(8) 0.3713(3) 0.0220(6) Uani d . 1 . .
    C C1 -0.0334(2) 0.25113(11) 0.0817(7) 0.0194(7) Uani d . 1 . .
    C C2 0.0620(2) 0.24552(11) 0.0823(7) 0.0204(7) Uani d . 1 . .
    C C3 0.1128(2) 0.37559(10) 0.1357(4) 0.0165(7) Uani d . 1 . .
    C C4 0.1740(2) 0.36645(11) 0.2696(5) 0.0180(8) Uani d . 1 . .
    O O5 -0.07692(18) 0.22769(9) -0.0061(3) 0.0259(7) Uani d . 1 . .
    O O6 0.09025(18) 0.21856(9) -0.0112(4) 0.0302(7) Uani d . 1 . .
    O O7 0.13838(16) 0.39927(8) 0.0302(3) 0.0223(6) Uani d . 1 . .
    O O8 0.24530(18) 0.38498(9) 0.2625(4) 0.0231(6) Uani d . 1 . .
    C C5 0.2294(3) 0.2715(2) -0.2277(8) 0.0535(16) Uani d . 1 . .
    H H5C 0.1687 0.2676 -0.2275 0.064 Uiso calc R 1 . .
    H H5A 0.2444 0.2864 -0.1332 0.064 Uiso calc R 1 . .
    N N1 0.2527(3) 0.29883(17) -0.3608(6) 0.0502(12) Uani d . 1 . .
    H H1A 0.3035 0.2913 -0.3949 0.075 Uiso calc R 1 . .
    H H1B 0.2534 0.3262 -0.3316 0.075 Uiso calc R 1 . .
    H H1C 0.2150 0.2954 -0.4360 0.075 Uiso calc R 1 . .
    O OW1 0.2500 0.2500 0.3570(7) 0.0504(16) Uani d S 1 . .
    H HW1A 0.2938 0.2445 0.3040 0.050 Uiso d R 1 . .
    O OW2 0.0119(6) 0.3117(3) -0.173(3) 0.069(2) Uani d PU 0.50 . .
    H HW2B 0.0188 0.2848 -0.1847 0.083 Uiso d PR 0.50 . .
    H HW2A 0.0010 0.3173 -0.0793 0.083 Uiso d PR 0.50 . .
    O OW3 0.1418(3) 0.36723(19) -0.2928(7) 0.1000(17) Uani d U 1 . .
    H HW3B 0.1123 0.3788 -0.3632 0.120 Uiso d R 1 . .
    H HW3A 0.1542 0.3857 -0.2244 0.120 Uiso d R 1 . .
loop_
    _atom_site_aniso_label
    _atom_site_aniso_U_11
    _atom_site_aniso_U_22
    _atom_site_aniso_U_33
    _atom_site_aniso_U_12
    _atom_site_aniso_U_13
    _atom_site_aniso_U_23
    In1 0.01446(16) 0.01545(14) 0.01540(15) -0.00012(8) -0.00093(14) 0.00069(11)
    O1 0.0185(13) 0.0268(13) 0.0378(17) -0.0013(11) 0.0018(14) -0.0157(13)
    O2 0.0224(15) 0.0289(15) 0.0358(17) 0.0008(12) -0.0078(14) -0.0104(13)
    O3 0.0187(14) 0.0299(14) 0.0237(15) -0.0058(12) -0.0031(12) 0.0086(11)
    O4 0.0264(15) 0.0220(12) 0.0176(15) -0.0037(10) -0.0021(11) 0.0065(10)
    C1 0.0209(18) 0.0154(15) 0.0218(17) -0.0017(14) 0.001(2) 0.0002(16)
    C2 0.0220(19) 0.0194(16) 0.0199(17) 0.0002(14) 0.000(2) -0.0018(17)
    C3 0.0177(19) 0.0139(15) 0.0179(17) 0.0038(13) 0.0005(15) 0.0001(14)
    C4 0.019(2) 0.0132(15) 0.0214(17) 0.0010(14) -0.0015(16) -0.0011(14)
    O5 0.0193(15) 0.0251(13) 0.0333(17) -0.0004(11) -0.0037(13) -0.0135(13)
    O6 0.0213(15) 0.0324(15) 0.0369(19) 0.0024(12) 0.0032(14) -0.0131(14)
    O7 0.0224(13) 0.0229(12) 0.0217(14) -0.0042(10) -0.0032(11) 0.0066(10)
    O8 0.0180(13) 0.0273(15) 0.0239(15) -0.0057(11) -0.0039(13) 0.0084(12)
    C5 0.031(3) 0.080(4) 0.049(4) -0.020(2) 0.006(3) -0.016(3)
    N1 0.028(2) 0.074(3) 0.049(3) -0.006(2) -0.011(2) -0.001(2)
    OW1 0.026(2) 0.086(4) 0.039(4) 0.024(2) 0.000 0.000
    OW2 0.084(4) 0.067(4) 0.055(4) 0.013(4) -0.002(5) -0.006(4)
    OW3 0.083(3) 0.146(4) 0.072(3) 0.016(3) -0.030(3) -0.045(3)
_geom_special_details
;
All e.s.d.'s (except the e.s.d. in the dihedral angle between two l.s. planes)
are estimated using the full covariance matrix. The cell e.s.d.'s are taken
into account individually in the estimation of e.s.d.'s in distances, angles
and torsion angles; correlations between e.s.d.'s in cell parameters are only
used when they are defined by crystal symmetry. An approximate (isotropic)
treatment of cell e.s.d.'s is used for estimating e.s.d.'s involving l.s.
planes.
;
loop_
    _geom_bond_atom_site_label_1
    _geom_bond_atom_site_label_2
    _geom_bond_site_symmetry_2
    _geom_bond_distance
    _geom_bond_publ_flag
    In1 O5 6 2.168(3) ?
    In1 O3 . 2.185(3) ?
    In1 O1 . 2.196(3) ?
    In1 O8 15_455 2.230(3) ?
    In1 O7 15_455 2.327(3) ?
    In1 O4 . 2.331(3) ?
    In1 O6 6 2.370(3) ?
    In1 O2 . 2.423(3) ?
    O1 C1 . 1.242(5) ?
    O2 C2 . 1.248(6) ?
    O3 C3 . 1.253(5) ?
    O4 C4 . 1.235(5) ?
    C1 O5 . 1.260(6) ?
    C1 C2 . 1.522(6) ?
    C2 O6 . 1.250(6) ?
    C3 O7 . 1.243(4) ?
    C3 C4 . 1.539(5) ?
    C4 O8 . 1.270(5) ?
    O5 In1 6_554 2.168(3) ?
    O6 In1 6_554 2.370(3) ?
    O7 In1 7_554 2.327(3) ?
    O8 In1 7_554 2.230(3) ?
    C5 N1 . 1.480(8) ?
    C5 C5 14 1.492(12) ?
    C5 H5C . 0.9700 ?
    C5 H5A . 0.9700 ?
    N1 H1A . 0.8900 ?
    N1 H1B . 0.8900 ?
    N1 H1C . 0.8900 ?
    OW1 HW1A . 0.8500 ?
    OW2 HW2B . 0.8502 ?
    OW2 HW2A . 0.8500 ?
    OW3 HW3B . 0.8498 ?
    OW3 HW3A . 0.8500 ?
loop_
    _geom_angle_atom_site_label_1
    _geom_angle_atom_site_label_2
    _geom_angle_atom_site_label_3
    _geom_angle_site_symmetry_1
    _geom_angle_site_symmetry_3
    _geom_angle
    _geom_angle_publ_flag
    O5 In1 O3 6 . 140.63(11) ?
    O5 In1 O1 6 . 111.52(10) ?
    O3 In1 O1 . . 86.60(12) ?
    O5 In1 O8 6 15_455 92.22(11) ?
    O3 In1 O8 . 15_455 96.82(11) ?
    O1 In1 O8 . 15_455 137.63(10) ?
    O5 In1 O7 6 15_455 144.54(11) ?
    O3 In1 O7 . 15_455 74.02(11) ?
    O1 In1 O7 . 15_455 68.82(10) ?
    O8 In1 O7 15_455 15_455 71.65(10) ?
    O5 In1 O4 6 . 72.66(9) ?
    O3 In1 O4 . . 72.43(9) ?
    O1 In1 O4 . . 142.91(10) ?
    O8 In1 O4 15_455 . 76.46(10) ?
    O7 In1 O4 15_455 . 129.79(9) ?
    O5 In1 O6 6 6 71.78(10) ?
    O3 In1 O6 . 6 147.56(11) ?
    O1 In1 O6 . 6 75.75(11) ?
    O8 In1 O6 15_455 6 79.52(11) ?
    O7 In1 O6 15_455 6 74.28(10) ?
    O4 In1 O6 . 6 135.78(10) ?
    O5 In1 O2 6 . 74.70(10) ?
    O3 In1 O2 . . 79.93(11) ?
    O1 In1 O2 . . 69.90(11) ?
    O8 In1 O2 15_455 . 152.36(10) ?
    O7 In1 O2 15_455 . 131.86(10) ?
    O4 In1 O2 . . 76.41(9) ?
    O6 In1 O2 6 . 117.54(10) ?
    C1 O1 In1 . . 121.4(3) ?
    C2 O2 In1 . . 114.5(3) ?
    C3 O3 In1 . . 118.7(2) ?
    C4 O4 In1 . . 114.7(2) ?
    O1 C1 O5 . . 123.2(4) ?
    O1 C1 C2 . . 118.2(4) ?
    O5 C1 C2 . . 118.7(4) ?
    O2 C2 O6 . . 128.6(4) ?
    O2 C2 C1 . . 115.8(4) ?
    O6 C2 C1 . . 115.5(4) ?
    O7 C3 O3 . . 125.5(4) ?
    O7 C3 C4 . . 117.2(3) ?
    O3 C3 C4 . . 117.3(3) ?
    O4 C4 O8 . . 127.0(4) ?
    O4 C4 C3 . . 116.8(3) ?
    O8 C4 C3 . . 116.1(3) ?
    C1 O5 In1 . 6_554 119.2(3) ?
    C2 O6 In1 . 6_554 114.5(3) ?
    C3 O7 In1 . 7_554 115.0(2) ?
    C4 O8 In1 . 7_554 118.0(3) ?
    N1 C5 C5 . 14 114.0(4) ?
    N1 C5 H5C . . 108.7 ?
    C5 C5 H5C 14 . 108.7 ?
    N1 C5 H5A . . 108.7 ?
    C5 C5 H5A 14 . 108.7 ?
    H5C C5 H5A . . 107.6 ?
    C5 N1 H1A . . 109.5 ?
    C5 N1 H1B . . 109.5 ?
    H1A N1 H1B . . 109.5 ?
    C5 N1 H1C . . 109.5 ?
    H1A N1 H1C . . 109.5 ?
    H1B N1 H1C . . 109.5 ?
    HW2B OW2 HW2A . . 109.8 ?
    HW3B OW3 HW3A . . 109.8 ?
loop_
    _geom_hbond_atom_site_label_D
    _geom_hbond_atom_site_label_H
    _geom_hbond_atom_site_label_A
    _geom_hbond_site_symmetry_A
    _geom_hbond_distance_DH
    _geom_hbond_distance_HA
    _geom_hbond_distance_DA
    _geom_hbond_angle_DHA
    N1 H1C OW1 1_554 0.89 2.35 2.880(8) 118.2
    N1 H1B O7 7_554 0.89 2.47 2.956(5) 114.9
    N1 H1B OW3 . 0.89 2.21 2.825(8) 125.9
    N1 H1C O4 1_554 0.89 2.44 3.140(6) 135.7
    N1 H1C O5 6_554 0.89 2.38 3.166(5) 147.1
    OW1 HW1A O2 14 0.85 2.04 2.889(5) 179.5
    OW2 HW2B O1 6_554 0.85 2.46 3.241(15) 152.8
    OW2 HW2A O3 . 0.85 2.39 3.12(3) 145.2
    OW3 HW3B O8 15_454 0.85 2.19 2.870(6) 137.4
    OW3 HW3A O7 . 0.85 2.26 2.971(7) 141.3
    OW3 HW3A O3 7_554 0.85 2.40 2.962(6) 123.7
