# Supplementary material for: Poly[hemi(ethyl­enediammonium) [di-μ-oxalato-indium(III)] dihydrate]
Source: Acta Crystallogr Sect E Struct Rep Online. 2009 Mar 14;65(Pt 4):m394–5. doi: 10.1107/S1600536809008381 (PMC2969062; doi:10.1107/S1600536809008381)
Supplement: Supplementary file 2 [file e-65-0m394-Isup2.hkl]

# 
# h,k,l, Fc-squared, Fo-squared, sigma(Fo-squared) and status flag 
# 
data_I
_shelx_title ' c in Fdd2' 
_shelx_refln_list_code          4 
_shelx_F_calc_maximum      967.65 
_exptl_crystal_F_000      2800.00 
_reflns_d_resolution_high  0.8413 
 
loop_ 
 _symmetry_equiv_pos_as_xyz 
 'x, y, z' 
 '-x, -y, z' 
 'x+1/4, -y+1/4, z+1/4' 
 '-x+1/4, y+1/4, z+1/4' 
 'x, y+1/2, z+1/2' 
 '-x, -y+1/2, z+1/2' 
 'x+1/4, -y+3/4, z+3/4' 
 '-x+1/4, y+3/4, z+3/4' 
 'x+1/2, y, z+1/2' 
 '-x+1/2, -y, z+1/2' 
 'x+3/4, -y+1/4, z+3/4' 
 '-x+3/4, y+1/4, z+3/4' 
 'x+1/2, y+1/2, z' 
 '-x+1/2, -y+1/2, z' 
 'x+3/4, -y+3/4, z+1/4' 
 '-x+3/4, y+3/4, z+1/4' 
 
_cell_length_a    15.8498 
_cell_length_b    31.1643 
_cell_length_c     8.6618 
_cell_angle_alpha  90.000 
_cell_angle_beta   90.000 
_cell_angle_gamma  90.000 
 
_shelx_F_squared_multiplier     1.000 
 
loop_ 
 _refln_index_h 
 _refln_index_k 
 _refln_index_l 
 _refln_F_squared_calc 
 _refln_F_squared_meas 
 _refln_F_squared_sigma 
 _refln_observed_status 
   2   0 -10    50326.82    53400.09   1844.76 o 
   2   2 -10     2587.46     2595.47    113.62 o 
   4   2 -10    30010.14    31530.22    579.73 o 
   2   4 -10     5551.01     5674.23    224.60 o 
   4   4 -10    10441.09    11275.01    257.48 o 
   0   6 -10    49315.06    52772.61   1265.50 o 
   2   6 -10      385.99      385.00     53.31 o 
   1   1  -9     1728.31     1653.84    183.87 o 
   3   1  -9    12195.77    12758.90    171.10 o 
   5   1  -9    13405.55    14558.10   1040.25 o 
   7   1  -9     9569.49     9922.80    203.08 o 
   9   1  -9     8569.41     9038.83    231.56 o 
   1   3  -9    11166.75    11265.47    208.97 o 
   3   3  -9    44213.78    46048.34    622.88 o 
   5   3  -9    31582.92    32237.92    920.27 o 
   7   3  -9    14604.29    14655.12    262.13 o 
   9   3  -9    17229.50    17703.51    309.17 o 
   1   5  -9    32620.76    34507.79   1263.50 o 
   3   5  -9    17669.52    18169.41    372.89 o 
   5   5  -9    28537.20    29801.27    619.09 o 
   7   5  -9    20977.89    21408.33    459.14 o 
   3   7  -9     3167.95     3108.90    178.33 o 
   5   7  -9    14017.40    13781.13    283.06 o 
   7   7  -9    14529.06    15158.34    250.07 o 
   1   9  -9    21928.13    22594.82    455.24 o 
   3   9  -9    10810.67    11147.45    183.28 o 
   5   9  -9    10721.08    10664.39    486.18 o 
   7   9  -9     8804.40     9640.74    332.66 o 
   1  11  -9    46958.32    49247.81    829.43 o 
   3  11  -9    23797.52    23538.11    584.28 o 
   5  11  -9    13779.37    14487.67    409.82 o 
   7  11  -9    20333.32    20481.05    313.78 o 
   1  13  -9    34230.64    34354.44    581.17 o 
   5  13  -9     9722.36    10238.35    318.84 o 
   3  15  -9     1693.51     1876.62    110.29 o 
   5  15  -9     1956.17     1983.90    101.12 o 
   1  17  -9     9833.08     9583.20    239.82 o 
   3  17  -9     8205.59     8257.53    174.76 o 
   0   0  -8    47580.00    48252.44   1555.32 o 
   4   0  -8    92179.73    91687.28   1282.47 o 
   8   0  -8    27852.30    30044.39   1246.16 o 
   2   2  -8    66403.13    68009.34    751.88 o 
   4   2  -8     6571.28     6746.08    117.01 o 
   6   2  -8    36807.43    37665.48    438.58 o 
   8   2  -8    10602.51    11444.71    552.90 o 
  10   2  -8    11033.76    10910.17    520.73 o 
   0   4  -8    11433.84    11688.95    441.60 o 
   2   4  -8     3178.18     3174.38     94.51 o 
   4   4  -8      277.24      248.42     38.30 o 
   6   4  -8    16299.46    16199.82    233.84 o 
   8   4  -8      292.91      321.35     67.96 o 
  10   4  -8    37814.49    39095.48    646.52 o 
   2   6  -8    35016.09    35922.48    440.92 o 
   4   6  -8     4828.55     4893.71     98.83 o 
   6   6  -8    36876.77    37674.45    817.37 o 
   8   6  -8    18568.45    17872.43    429.72 o 
  10   6  -8    21009.08    21348.37    467.02 o 
   0   8  -8   112876.66   115002.72   2522.13 o 
   2   8  -8     2666.10     2706.60     75.67 o 
   4   8  -8    73105.15    74342.17   1185.89 o 
   6   8  -8     2462.78     2575.21     83.21 o 
   8   8  -8    53095.82    51390.77    763.03 o 
  10   8  -8     2331.66     2263.52    250.99 o 
   2  10  -8    34569.48    34850.75    574.22 o 
   4  10  -8     7528.96     7606.49    136.31 o 
   6  10  -8    36479.83    36805.11    577.47 o 
   8  10  -8    14944.03    14394.54    268.81 o 
  10  10  -8    16452.57    16555.05    311.64 o 
   0  12  -8    21580.97    20640.97    620.06 o 
   2  12  -8     4742.18     4921.97    131.77 o 
   4  12  -8     5341.59     5217.31    173.30 o 
   6  12  -8    30374.43    30005.31    506.87 o 
   8  12  -8      553.43      578.80     78.05 o 
  10  12  -8    27317.84    27446.88    442.86 o 
   2  14  -8    84662.28    83922.56   1426.02 o 
   4  14  -8     3218.18     3231.55    140.12 o 
   6  14  -8    32616.08    32660.82    436.53 o 
   8  14  -8    10186.02    10369.15    241.40 o 
   0  16  -8   100358.00   101359.95   2362.20 o 
   2  16  -8       26.28       74.12     48.67 o 
   4  16  -8    57057.00    56255.49    830.64 o 
   6  16  -8     2580.22     2560.53    111.67 o 
   8  16  -8    25870.88    26558.06    433.88 o 
   2  18  -8    18256.87    18178.04    405.76 o 
   4  18  -8     3711.17     3667.40    114.69 o 
   6  18  -8     5822.18     5888.35    166.21 o 
   0  20  -8     1347.45     1328.07    106.35 o 
   2  20  -8      998.36     1121.20     70.89 o 
   4  20  -8     2474.50     2209.27     96.85 o 
   6  20  -8     5793.75     5808.95    161.40 o 
   2  22  -8    27213.28    27992.71    425.40 o 
   1   1  -7    13641.28    13630.29    166.35 o 
   3   1  -7    19184.20    18357.50    219.79 o 
   5   1  -7    16502.78    16597.02    222.43 o 
   7   1  -7    16147.23    15771.66    232.93 o 
   9   1  -7    20248.71    20234.50    317.87 o 
  11   1  -7    41498.75    41209.89    669.01 o 
  13   1  -7    13693.83    13594.48    564.23 o 
   1   3  -7    36047.54    35881.77    451.27 o 
   3   3  -7    63815.73    63621.59    639.12 o 
   5   3  -7    27016.04    26654.99    320.79 o 
   7   3  -7    20216.78    20620.00    345.32 o 
   9   3  -7    23883.53    25125.93    347.48 o 
  11   3  -7     5169.19     5447.04    147.53 o 
  13   3  -7    25447.21    24762.48    671.50 o 
   1   5  -7    77919.80    78094.48    893.10 o 
   3   5  -7    40018.96    39646.16    474.91 o 
   5   5  -7    50204.40    48874.65    526.17 o 
   7   5  -7    18101.67    18120.45    258.88 o 
   9   5  -7    17973.36    18459.77    282.58 o 
  11   5  -7    25817.21    26430.66    382.67 o 
  13   5  -7     6549.32     6905.68    273.75 o 
   1   7  -7    29710.22    30226.98    366.11 o 
   3   7  -7     2752.41     3158.30     85.16 o 
   5   7  -7    13455.88    12607.93    187.58 o 
   7   7  -7    10623.62    10338.66    180.35 o 
   9   7  -7    23009.45    22734.24    326.51 o 
  11   7  -7    19449.38    19600.57    314.18 o 
  13   7  -7    32401.70    31707.86    756.97 o 
   1   9  -7     5739.60     6407.81    163.88 o 
   3   9  -7    10853.05    11332.27    163.16 o 
   5   9  -7    27974.15    27579.37    337.50 o 
   7   9  -7    32843.94    32341.01    401.85 o 
   9   9  -7    30790.30    30429.84    404.48 o 
  11   9  -7     9645.42     9985.63    208.76 o 
  13   9  -7    16301.88    16013.07    331.97 o 
   1  11  -7    62255.89    62027.35   1242.32 o 
   3  11  -7    30480.43    30063.11    552.53 o 
   5  11  -7    35109.05    35442.05    415.42 o 
   7  11  -7    60338.70    60400.69    740.20 o 
   9  11  -7    15478.29    14852.24    283.93 o 
  11  11  -7    12013.38    12178.83    236.76 o 
   1  13  -7    19828.64    19022.52    291.73 o 
   3  13  -7    43200.64    42235.33    497.04 o 
   5  13  -7    40460.97    38958.89    481.84 o 
   7  13  -7    36474.19    34239.06    565.36 o 
   9  13  -7    14556.01    14225.98    280.30 o 
  11  13  -7     8877.17     8969.25    239.95 o 
   1  15  -7     1510.63     1736.19    135.26 o 
   3  15  -7    14304.84    13354.12    212.37 o 
   5  15  -7    13624.84    13194.73    223.69 o 
   7  15  -7    17933.27    18335.71    458.78 o 
   9  15  -7     9720.70     9460.47    279.49 o 
  11  15  -7    18178.63    18117.65    350.50 o 
   1  17  -7    17697.29    17753.04    380.77 o 
   3  17  -7    26894.48    26163.40    356.26 o 
   5  17  -7    16308.79    16565.53    266.23 o 
   7  17  -7    16995.62    16681.56    389.05 o 
   9  17  -7    13315.30    13651.84    354.83 o 
   1  19  -7    36810.95    35720.18    489.79 o 
   3  19  -7    35388.92    35281.68    488.34 o 
   5  19  -7    32573.63    30771.85    586.35 o 
   7  19  -7     6857.84     6745.30    195.69 o 
   9  19  -7    20929.36    20697.48    350.75 o 
   1  21  -7    29392.67    27589.06    608.68 o 
   3  21  -7    15331.83    15168.74    408.99 o 
   5  21  -7    12112.96    11932.61    329.08 o 
   7  21  -7    20318.28    20074.08    334.28 o 
   1  23  -7     1396.23     1297.47    124.20 o 
   3  23  -7     1363.17     1440.44    207.73 o 
   5  23  -7     4315.78     3952.54    142.29 o 
   7  23  -7     5550.74     5448.67    206.90 o 
   1  25  -7    19437.71    18878.28    409.60 o 
   3  25  -7    11810.04    11211.80    336.12 o 
   5  25  -7     7946.94     7950.42    205.06 o 
   1  27  -7    23350.63    22288.73    384.53 o 
   2   0  -6   266085.19   238753.09   2887.55 o 
   6   0  -6    70552.20    69247.15   1008.61 o 
  10   0  -6    64468.65    64472.28   1018.48 o 
  14   0  -6    19108.57    19928.44    472.33 o 
   0   2  -6   166459.91   161175.20   2255.30 o 
   2   2  -6     7852.20     8052.73    179.19 o 
   4   2  -6    47446.14    46796.35    745.24 o 
   6   2  -6    24157.12    24455.36    395.29 o 
   8   2  -6    35720.16    34226.75    536.37 o 
  10   2  -6    41836.89    42024.96    630.89 o 
  12   2  -6    28398.09    28179.33    401.13 o 
  14   2  -6    24724.27    25156.94    403.77 o 
   2   4  -6     6886.79     7454.87    127.63 o 
   4   4  -6    21100.62    20637.26    249.71 o 
   6   4  -6    17957.88    18159.41    244.68 o 
   8   4  -6    53346.82    51890.77    580.59 o 
  10   4  -6     1179.08     1650.75     82.45 o 
  12   4  -6    66528.73    64961.85    751.76 o 
  14   4  -6     7070.20     7613.49    193.04 o 
   0   6  -6    96106.20   101437.55   1721.54 o 
   2   6  -6      549.68      447.33     40.33 o 
   4   6  -6   143639.36   145293.78   1697.41 o 
   6   6  -6    12478.01    12940.83    195.50 o 
   8   6  -6    39518.10    38581.05    468.15 o 
  10   6  -6    19135.32    19443.11    295.84 o 
  12   6  -6     6005.92     6005.00    159.77 o 
  14   6  -6    26780.54    26217.48    568.67 o 
   2   8  -6   138061.47   139611.80   1315.52 o 
   4   8  -6     3171.52     3238.39     77.40 o 
   6   8  -6   103561.73   102615.43   1022.00 o 
   8   8  -6      473.06      485.08     45.28 o 
  10   8  -6    23727.73    24377.13    347.63 o 
  12   8  -6      864.12      943.66     57.13 o 
  14   8  -6     5761.12     6091.50    240.27 o 
   0  10  -6    87654.96    95637.83   1291.72 o 
   2  10  -6     2632.48     2367.59     68.52 o 
   4  10  -6    38779.29    38590.40    427.43 o 
   6  10  -6    28873.47    29941.52    366.27 o 
   8  10  -6    18668.56    18486.62    303.76 o 
  10  10  -6    28304.34    28279.01    388.89 o 
  12  10  -6     8194.32     8020.37    176.42 o 
  14  10  -6    36718.61    37167.08    482.93 o 
   2  12  -6     3200.97     3011.30    106.39 o 
   4  12  -6     5498.22     5330.61    109.69 o 
   6  12  -6     6835.13     6862.35    137.70 o 
   8  12  -6    46905.78    45419.18    535.28 o 
  10  12  -6     1838.02     1774.17     69.25 o 
  12  12  -6    41704.96    41666.78    490.80 o 
  14  12  -6      719.75      898.54     80.02 o 
   0  14  -6    41201.95    41456.91    641.05 o 
   2  14  -6     5701.71     5425.00    113.67 o 
   4  14  -6    58033.07    57836.18    657.78 o 
   6  14  -6    13283.13    12737.38    207.20 o 
   8  14  -6    59672.33    60435.74    613.45 o 
  10  14  -6    21851.14    22655.84    428.75 o 
  12  14  -6    10339.15    10432.49    193.23 o 
   2  16  -6    75574.91    75036.80    823.79 o 
   4  16  -6     1384.74     1477.96     69.57 o 
   6  16  -6   109709.92   108800.59   1061.13 o 
   8  16  -6     1954.42     2056.12     63.43 o 
  10  16  -6    39509.84    38247.61    409.45 o 
  12  16  -6     3757.85     3737.07    105.10 o 
   0  18  -6     8041.90     7465.17    549.11 o 
   2  18  -6    13663.24    13834.33    223.35 o 
   4  18  -6    55348.70    53447.30    569.00 o 
   6  18  -6    14774.97    13982.19    190.33 o 
   8  18  -6    33264.39    33177.97    398.60 o 
  10  18  -6    25009.35    25125.26    318.41 o 
  12  18  -6     2765.03     2968.46    122.55 o 
   2  20  -6    30498.89    28779.29    330.25 o 
   4  20  -6    29675.61    28715.15    385.85 o 
   6  20  -6      400.54      384.62     37.27 o 
   8  20  -6    20234.32    20023.02    263.95 o 
  10  20  -6     4138.83     4078.89    123.48 o 
   0  22  -6   128957.84   125242.46   1687.06 o 
   2  22  -6     6067.67     5713.63    115.08 o 
   4  22  -6    62415.66    59709.66    595.78 o 
   6  22  -6    10354.37     9979.93    165.54 o 
   8  22  -6    23031.97    23499.73    350.51 o 
  10  22  -6     3933.09     4140.80    118.11 o 
   2  24  -6   100377.46    96626.07    954.95 o 
   4  24  -6      351.05      428.84     57.43 o 
   6  24  -6    36406.68    35684.46    477.49 o 
   8  24  -6     4643.23     4429.71    114.99 o 
   0  26  -6    21050.14    20076.02    390.65 o 
   2  26  -6      268.59      265.11     37.81 o 
   4  26  -6     5773.36     6075.37    134.40 o 
   6  26  -6    12462.46    11956.05    199.42 o 
   2  28  -6     5377.18     5616.45    132.70 o 
   4  28  -6     2274.78     2261.40     88.91 o 
   0  30  -6    33353.62    33664.90    601.64 o 
   1   1  -5    22447.99    22397.52    234.84 o 
   3   1  -5    38721.99    39496.90    405.04 o 
   5   1  -5    30919.90    30505.74    358.22 o 
   7   1  -5    25663.34    24313.37    306.26 o 
   9   1  -5    27566.47    27819.53    571.26 o 
  11   1  -5    63435.34    60980.57    903.25 o 
  13   1  -5    24593.35    24706.13    254.42 o 
  15   1  -5    23169.04    23410.84    261.04 o 
   1   3  -5   207227.47   204952.22   1994.72 o 
   3   3  -5   125223.28   122487.48   1152.28 o 
   5   3  -5    50011.98    46157.68    488.20 o 
   7   3  -5    73009.64    71619.75    743.23 o 
   9   3  -5    50275.07    49066.19    833.76 o 
  11   3  -5     5081.56     5423.37    100.25 o 
  13   3  -5    24088.15    23773.32    350.67 o 
  15   3  -5     9054.92     8940.07    140.79 o 
   1   5  -5    80982.22    81907.71    808.35 o 
   3   5  -5    35043.58    32435.78    348.50 o 
   5   5  -5    52774.18    50886.40    785.05 o 
   7   5  -5    37682.05    38396.48    441.90 o 
   9   5  -5    30005.24    29390.62    396.62 o 
  11   5  -5    28374.92    28616.09    391.51 o 
  13   5  -5     4341.18     4231.13    115.83 o 
  15   5  -5     6579.22     6814.67    121.29 o 
   1   7  -5     1271.12     1148.13     39.45 o 
   3   7  -5    17315.30    18479.13    221.83 o 
   5   7  -5    18732.15    18070.79    233.93 o 
   7   7  -5    32589.83    33428.72    441.13 o 
   9   7  -5    38671.73    36061.43    443.07 o 
  11   7  -5    25891.60    26290.33    284.81 o 
  13   7  -5    28025.29    27909.60    305.89 o 
  15   7  -5    32380.56    31452.99    334.67 o 
   1   9  -5    20948.88    21500.76    258.51 o 
   3   9  -5    20807.17    20408.53    306.21 o 
   5   9  -5    39468.29    39237.85    433.64 o 
   7   9  -5    45387.43    44186.81    503.24 o 
   9   9  -5    21564.24    21257.26    301.86 o 
  11   9  -5    19949.04    19853.33    267.00 o 
  13   9  -5    41220.09    40171.69    405.87 o 
  15   9  -5    28047.28    27040.15    372.43 o 
   1  11  -5    21004.34    19575.28    269.66 o 
   3  11  -5    64430.32    62670.31    677.82 o 
   5  11  -5    77589.13    77705.42    790.09 o 
   7  11  -5    42527.32    42657.55    491.74 o 
   9  11  -5     7348.66     7167.34    123.10 o 
  11  11  -5    33889.62    33823.32    372.72 o 
  13  11  -5     4475.51     4442.15    131.78 o 
  15  11  -5     3422.15     3204.95     98.27 o 
   1  13  -5    54141.42    53222.54    630.21 o 
   3  13  -5    59644.50    59491.44    666.02 o 
   5  13  -5    42692.48    42953.74    481.28 o 
   7  13  -5    24246.11    23324.79    312.37 o 
   9  13  -5    38639.46    38447.64    398.73 o 
  11  13  -5    26329.75    27676.90    356.36 o 
  13  13  -5    20441.46    20746.28    382.92 o 
  15  13  -5    11194.36    10824.02    220.97 o 
   1  15  -5    16454.96    16358.00    366.56 o 
   3  15  -5     2250.85     2313.06     87.84 o 
   5  15  -5     7308.12     7507.74    165.36 o 
   7  15  -5    26582.32    25782.33    366.35 o 
   9  15  -5    21571.76    21680.69    263.90 o 
  11  15  -5    28960.75    28695.63    337.82 o 
  13  15  -5    22484.77    21737.64    359.96 o 
   1  17  -5    34528.99    34145.40    488.30 o 
   3  17  -5    21062.82    20764.81    292.94 o 
   5  17  -5     5712.87     5639.89    117.70 o 
   7  17  -5    28560.40    29215.76    335.78 o 
   9  17  -5    36316.40    35815.70    389.20 o 
  11  17  -5    22755.65    21946.61    286.18 o 
  13  17  -5    12163.75    11893.26    212.19 o 
   1  19  -5    70600.09    67646.96    759.54 o 
   3  19  -5    52705.59    52274.57    516.39 o 
   5  19  -5    61713.21    59582.71    831.70 o 
   7  19  -5    34199.21    33742.95    379.90 o 
   9  19  -5    35307.47    35334.21    431.38 o 
  11  19  -5    11739.92    11659.72    227.27 o 
  13  19  -5     3797.39     4096.95    249.07 o 
   1  21  -5    22189.44    22300.29    277.09 o 
   3  21  -5    54753.33    51799.75    523.47 o 
   5  21  -5    47653.22    46855.31    487.74 o 
   7  21  -5    30565.33    29334.09    440.04 o 
   9  21  -5    12993.24    13321.61    257.28 o 
  11  21  -5    13425.59    13021.41    223.03 o 
   1  23  -5     1861.32     1937.75     86.08 o 
   3  23  -5     7171.49     7461.17    137.85 o 
   5  23  -5    15353.56    14863.55    217.23 o 
   7  23  -5    11148.96    10656.18    183.09 o 
   9  23  -5    12601.60    12933.34    216.47 o 
  11  23  -5    11753.27    11751.17    241.00 o 
   1  25  -5    18716.06    19228.15    269.34 o 
   3  25  -5    29307.54    29361.79    369.14 o 
   5  25  -5    36287.81    35347.75    409.80 o 
   7  25  -5    14148.92    14064.16    223.16 o 
   9  25  -5    12987.00    13042.24    279.90 o 
   1  27  -5    48871.57    47060.82    674.22 o 
   3  27  -5    36376.21    35249.34    584.87 o 
   5  27  -5    18090.21    18292.08    266.06 o 
   7  27  -5    17832.60    17679.17    267.73 o 
   9  27  -5     8640.70     8365.04    244.37 o 
   1  29  -5    18629.32    18055.63    275.25 o 
   3  29  -5     6917.59     6956.69    188.97 o 
   5  29  -5     8997.61     8427.57    469.46 o 
   7  29  -5    15812.96    15062.61    293.56 o 
   1  31  -5      644.17      557.63     66.84 o 
   3  31  -5     2590.92     2385.16    131.94 o 
   0   0  -4   316381.16   247079.66   6213.00 o 
   4   0  -4   404458.00   355229.31   4679.25 o 
   8   0  -4   139050.14   138112.25   3125.33 o 
  12   0  -4    20909.53    21510.83    501.28 o 
  16   0  -4     3595.49     3805.48    169.82 o 
   2   2  -4   112388.04   110427.38   1200.97 o 
   4   2  -4    29177.59    27930.05    308.38 o 
   6   2  -4   143180.41   135082.83   1297.13 o 
   8   2  -4    45377.88    43596.96    492.32 o 
  10   2  -4    14994.28    13507.56    199.33 o 
  12   2  -4    45505.36    45985.16    564.64 o 
  14   2  -4     3333.44     3260.62     85.90 o 
  16   2  -4    36140.84    34694.81    393.19 o 
   0   4  -4      999.15     1252.94     59.10 o 
   2   4  -4    16608.85    16739.37    188.73 o 
   4   4  -4    12904.36    12958.17    169.26 o 
   6   4  -4    70692.46    67387.69    683.92 o 
   8   4  -4     4235.43     4148.37     91.85 o 
  10   4  -4    78482.85    75495.91   1276.85 o 
  12   4  -4     4631.61     4509.56    127.48 o 
  14   4  -4    79935.91    77254.89    653.50 o 
  16   4  -4     4445.79     4523.99    111.04 o 
   2   6  -4   177314.72   178532.11   2064.20 o 
   4   6  -4    24930.10    24937.35    281.91 o 
   6   6  -4    86188.24    84262.35    840.36 o 
   8   6  -4    37191.49    37206.02    450.18 o 
  10   6  -4    65043.78    62387.21    689.57 o 
  12   6  -4    32781.63    32140.83    314.28 o 
  14   6  -4    10963.50    10923.60    161.25 o 
  16   6  -4    29920.95    30834.85    474.68 o 
   0   8  -4   293574.47   305717.81   6783.46 o 
   2   8  -4    15820.49    15504.66    176.63 o 
   4   8  -4   157142.31   157882.66   2058.56 o 
   6   8  -4     4619.39     5038.72    108.92 o 
   8   8  -4   121230.56   120129.22   1189.54 o 
  10   8  -4     1752.15     1783.16     68.90 o 
  12   8  -4    44735.95    45002.87    408.36 o 
  14   8  -4     1905.09     1882.47     68.27 o 
  16   8  -4     2669.95     2582.54     89.69 o 
   2  10  -4    74608.79    73971.47    768.11 o 
   4  10  -4    15507.45    15778.24    206.94 o 
   6  10  -4    65874.16    62785.23    656.76 o 
   8  10  -4    51031.35    51202.31    571.71 o 
  10  10  -4    41387.48    41060.98    455.26 o 
  12  10  -4    54700.19    53302.73    469.34 o 
  14  10  -4     5350.31     5158.50    107.40 o 
  16  10  -4    39287.54    40260.30    569.97 o 
   0  12  -4    60090.96    62827.89   1758.22 o 
   2  12  -4    19033.08    17681.30    293.51 o 
   4  12  -4     4075.07     4235.98     92.76 o 
   6  12  -4    37596.63    38298.27    438.92 o 
   8  12  -4     1346.59     1315.06     76.07 o 
  10  12  -4    81311.50    80252.01    826.51 o 
  12  12  -4     4761.56     4740.43     95.79 o 
  14  12  -4    63324.13    63279.89    560.97 o 
  16  12  -4      410.91      463.66     56.65 o 
   2  14  -4   193385.47   195852.58   2628.32 o 
   4  14  -4    22221.54    22348.06    330.69 o 
   6  14  -4    62531.57    62784.13    671.93 o 
   8  14  -4     8030.59     8025.24    145.66 o 
  10  14  -4    32873.89    32924.51    314.98 o 
  12  14  -4    32935.06    33771.12    333.94 o 
  14  14  -4     7229.64     6887.13    138.93 o 
   0  16  -4   267832.78   279095.66   4707.67 o 
   2  16  -4      764.62     1107.91    125.50 o 
   4  16  -4   176996.80   180044.45   2692.30 o 
   6  16  -4     3939.67     3851.38    100.33 o 
   8  16  -4    48275.58    49533.11    488.87 o 
  10  16  -4     6034.90     5761.75    100.48 o 
  12  16  -4    24513.23    23999.99    279.06 o 
  14  16  -4     2056.52     1981.46     83.56 o 
   2  18  -4    78777.05    79136.16    974.46 o 
   4  18  -4     6844.17     6843.71    121.29 o 
   6  18  -4    14471.31    15206.95    280.99 o 
   8  18  -4    35110.13    33780.75    400.67 o 
  10  18  -4    10779.72    10648.33    187.68 o 
  12  18  -4    48649.75    48248.59    471.77 o 
  14  18  -4     1624.25     1704.48     82.05 o 
   0  20  -4     3886.54     3544.58    124.74 o 
   2  20  -4     1027.69      977.09     49.14 o 
   4  20  -4    17417.16    17215.93    223.66 o 
   6  20  -4    32595.22    30579.57    354.46 o 
   8  20  -4     9143.75     8835.95    132.89 o 
  10  20  -4    54150.03    54371.18    502.14 o 
  12  20  -4     3364.41     3450.68    101.03 o 
  14  20  -4    40554.29    40433.09    627.48 o 
   2  22  -4    68177.81    67609.32    752.06 o 
   4  22  -4      418.71      474.22     44.58 o 
   6  22  -4    85656.09    82608.46    820.04 o 
   8  22  -4    15577.52    15736.53    283.29 o 
  10  22  -4    33404.45    33153.17    364.55 o 
  12  22  -4     9371.94     9265.53    179.67 o 
   0  24  -4    57180.18    57445.60    855.62 o 
   2  24  -4     5488.93     5287.95    120.21 o 
   4  24  -4    88903.77    85821.98   1232.75 o 
   6  24  -4     4842.48     4440.63     87.71 o 
   8  24  -4    58060.93    55962.63    572.12 o 
  10  24  -4     2968.71     3235.63    106.61 o 
  12  24  -4    12030.37    12210.42    266.90 o 
   2  26  -4     8687.85     8697.29    156.71 o 
   4  26  -4    18410.58    17612.48    206.19 o 
   6  26  -4    23989.93    23130.59    271.41 o 
   8  26  -4    19739.11    19164.61    259.87 o 
  10  26  -4     5863.07     5880.48    131.50 o 
   0  28  -4    23359.58    21718.32    361.86 o 
   2  28  -4     6210.86     5991.10    113.47 o 
   4  28  -4    17545.84    16655.72    285.60 o 
   6  28  -4    22250.93    22761.61    263.38 o 
   8  28  -4     5606.87     5503.02    152.32 o 
   2  30  -4    77305.77    73749.37    888.19 o 
   4  30  -4     4132.26     3777.60    100.36 o 
   6  30  -4    39007.29    37509.47    395.68 o 
   8  30  -4     4143.73     4105.50    134.79 o 
   0  32  -4    71430.98    68722.13   1033.75 o 
   2  32  -4     1632.92     1598.76     72.73 o 
   4  32  -4    40564.07    39874.04    472.78 o 
   6  32  -4     1587.35     1758.77     87.93 o 
   1   1  -3    37068.18    36559.83    514.66 o 
   3   1  -3     2369.38     4304.05    976.74 o 
   5   1  -3    32505.53    32149.39    350.60 o 
   7   1  -3    80455.73    79599.41    803.09 o 
   9   1  -3    71294.83    67921.66    661.41 o 
  11   1  -3     9620.30     9516.19    142.94 o 
  13   1  -3    37377.72    35820.02    419.73 o 
  15   1  -3    42674.04    41946.02    408.76 o 
  17   1  -3    46618.50    46115.39    593.88 o 
   1   3  -3    63498.53    54533.53    850.81 o 
   3   3  -3    19664.49    17025.87    595.95 o 
   5   3  -3   104111.43   103358.29   1090.36 o 
   7   3  -3   127781.39   124903.06   1217.04 o 
   9   3  -3    50161.06    51276.48    519.60 o 
  11   3  -3    17170.44    17336.51    195.02 o 
  13   3  -3    20111.53    20218.30    231.89 o 
  15   3  -3     2616.43     2599.62     92.67 o 
  17   3  -3     1745.52     1695.13    101.95 o 
   1   5  -3    45509.68    42627.14   1173.06 o 
   3   5  -3   249017.00   248430.41  10342.57 o 
   5   5  -3   206057.11   204647.56   2252.05 o 
   7   5  -3   119654.37   117569.08   1144.01 o 
   9   5  -3    29778.71    29920.60    403.53 o 
  11   5  -3    36154.28    34857.44    350.05 o 
  13   5  -3    18087.84    18443.16    284.39 o 
  15   5  -3    26076.13    26376.68    400.42 o 
  17   5  -3    11557.87    11634.94    266.68 o 
   1   7  -3     8047.74     8969.47    241.55 o 
   3   7  -3    68819.46    68049.95    665.54 o 
   5   7  -3    56084.25    54871.03    565.13 o 
   7   7  -3    29545.19    32008.72    339.75 o 
   9   7  -3    28724.44    28240.66    305.15 o 
  11   7  -3    61150.70    61966.25    683.01 o 
  13   7  -3    42159.77    42495.43    399.81 o 
  15   7  -3    29496.91    29094.27    384.78 o 
  17   7  -3    16286.03    15615.03    305.21 o 
   1   9  -3   101145.62   107367.48   1082.30 o 
   3   9  -3    67242.41    68986.44    679.53 o 
   5   9  -3    35147.23    34717.45    381.69 o 
   7   9  -3    15668.57    16076.70    199.61 o 
   9   9  -3    52814.46    52540.25    500.46 o 
  11   9  -3    52446.67    53213.81    532.79 o 
  13   9  -3    40706.18    40046.62    384.64 o 
  15   9  -3    20501.05    20577.65    295.35 o 
  17   9  -3    18127.19    18538.93    340.32 o 
   1  11  -3   421721.66   462601.78   9528.35 o 
   3  11  -3   172824.95   170534.67   1726.51 o 
   5  11  -3    62223.00    61358.71    545.32 o 
   7  11  -3    35363.23    36059.75    393.20 o 
   9  11  -3    51548.75    52225.36    502.85 o 
  11  11  -3    48074.17    47130.33    423.76 o 
  13  11  -3    15995.53    16172.67    204.39 o 
  15  11  -3     4504.47     4451.26    123.10 o 
  17  11  -3     4562.63     4932.50    172.52 o 
   1  13  -3   129007.38   131924.55   1505.29 o 
   3  13  -3    75636.13    76689.26    697.85 o 
   5  13  -3    37858.62    38006.86    365.76 o 
   7  13  -3    21596.68    20517.55    252.71 o 
   9  13  -3    57880.00    57225.06    548.65 o 
  11  13  -3    17299.33    17695.28    206.38 o 
  13  13  -3    14152.45    14444.88    213.65 o 
  15  13  -3     6074.04     5837.18    155.56 o 
   1  15  -3     1889.15     1877.70     52.17 o 
   3  15  -3     5339.37     5450.66     96.46 o 
   5  15  -3    34095.66    33315.94    349.33 o 
   7  15  -3    19442.66    19673.61    249.23 o 
   9  15  -3    38513.72    38403.19    373.46 o 
  11  15  -3    39661.50    40688.47    380.06 o 
  13  15  -3    41661.61    41664.66    477.49 o 
  15  15  -3    25344.74    26877.84    481.47 o 
   1  17  -3    14399.97    13926.79    187.14 o 
   3  17  -3    42839.20    43419.59    431.44 o 
   5  17  -3    74872.13    79557.08    692.28 o 
   7  17  -3    43785.81    43054.34    452.84 o 
   9  17  -3    12800.46    12448.37    188.78 o 
  11  17  -3    31085.76    30866.28    351.34 o 
  13  17  -3    32831.48    33507.11    442.76 o 
  15  17  -3    16962.10    16658.33    302.96 o 
   1  19  -3    47143.45    46226.27    486.62 o 
   3  19  -3    95609.09    95516.89   1420.88 o 
   5  19  -3    64083.78    61992.64    606.03 o 
   7  19  -3    23916.02    22923.48    246.44 o 
   9  19  -3    22682.95    22855.81    284.23 o 
  11  19  -3    13298.00    13337.91    211.33 o 
  13  19  -3     8603.35     8708.38    173.92 o 
  15  19  -3     2356.72     2413.13    155.35 o 
   1  21  -3    51868.23    52580.31    491.93 o 
   3  21  -3    22627.51    22121.35    307.64 o 
   5  21  -3    15182.47    14557.29    176.43 o 
   7  21  -3    31880.31    31571.87    317.31 o 
   9  21  -3    16083.72    16644.15    251.65 o 
  11  21  -3    32288.47    32740.57    396.25 o 
  13  21  -3    10938.35    11769.77    209.82 o 
   1  23  -3     6453.96     6257.93    109.09 o 
   3  23  -3     2333.96     2306.73     62.34 o 
   5  23  -3     1758.32     1854.54     78.82 o 
   7  23  -3    23876.29    23646.50    276.28 o 
   9  23  -3    29848.54    29049.07    355.56 o 
  11  23  -3    29124.69    29813.11    375.07 o 
  13  23  -3    16928.28    17400.50    308.86 o 
   1  25  -3    14596.04    14466.33    166.92 o 
   3  25  -3    15376.07    15452.07    188.83 o 
   5  25  -3    21628.37    20872.63    275.95 o 
   7  25  -3    19864.04    19732.82    265.62 o 
   9  25  -3    32011.19    32858.58    510.82 o 
  11  25  -3    14161.44    13987.36    229.50 o 
   1  27  -3    30599.71    30253.82    320.71 o 
   3  27  -3    46762.30    46193.25    492.42 o 
   5  27  -3    50741.69    49517.32    592.17 o 
   7  27  -3    48435.55    46589.15    510.36 o 
   9  27  -3    26464.56    25467.61    531.35 o 
  11  27  -3    10616.68    10368.84    204.33 o 
   1  29  -3    16270.03    15842.48    216.49 o 
   3  29  -3    31235.11    30259.91    360.32 o 
   5  29  -3    34018.07    33086.79    390.56 o 
   7  29  -3    20322.07    20408.53    354.75 o 
   9  29  -3    14110.00    13977.77    260.20 o 
   1  31  -3      369.56      547.01     50.64 o 
   3  31  -3     4592.49     4400.30    102.46 o 
   5  31  -3    14790.99    14256.52    223.21 o 
   7  31  -3    10244.70    10155.19    201.00 o 
   1  33  -3    28688.58    29084.74    381.26 o 
   3  33  -3    26536.99    26540.03    330.24 o 
   5  33  -3    10661.10    11052.13    195.91 o 
   1  35  -3    39374.67    38498.87    479.86 o 
   2   0  -2   102927.15    90245.68   2345.95 o 
   6   0  -2   450086.47   343726.13   5132.65 o 
  10   0  -2    82792.88    79833.64    905.02 o 
  14   0  -2    27016.98    25774.97    443.21 o 
  18   0  -2     2714.28     2531.16    288.17 o 
   0   2  -2   102881.38   103981.87   2834.38 o 
   2   2  -2    23881.38    23743.33   1464.25 o 
   4   2  -2   188712.61   169237.47   6817.59 o 
   6   2  -2    59290.19    55108.21    636.57 o 
   8   2  -2   157176.28   144405.17   1069.62 o 
  10   2  -2    35947.11    35002.03    319.77 o 
  12   2  -2    20426.35    19565.52    264.89 o 
  14   2  -2    79456.48    77652.96    693.72 o 
  16   2  -2     1560.82     1479.41     94.18 o 
  18   2  -2    38375.08    38480.41   1010.01 o 
   2   4  -2    14252.53    16468.25    379.96 o 
   4   4  -2    22783.17    21449.01    369.31 o 
   6   4  -2     2450.88     3112.58     71.49 o 
   8   4  -2   130586.57   125058.34    944.12 o 
  10   4  -2      637.89      914.60     61.78 o 
  12   4  -2    82762.09    80629.91    688.18 o 
  14   4  -2     2904.64     2546.84     96.73 o 
  16   4  -2    88347.98    85998.55   1042.89 o 
  18   4  -2      763.98      757.39    111.85 o 
   0   6  -2   541318.69   502462.38  12360.93 o 
   2   6  -2    40866.63    42824.41    849.18 o 
   4   6  -2    46275.24    43900.60    578.79 o 
   6   6  -2    51073.39    52684.02    509.26 o 
   8   6  -2    59736.50    59688.44    487.16 o 
  10   6  -2    73998.29    72261.34    585.62 o 
  12   6  -2    16412.35    16766.13    199.31 o 
  14   6  -2    30308.97    29862.12    547.80 o 
  16   6  -2      485.01      607.42     71.12 o 
  18   6  -2    22267.54    22895.67    399.60 o 
   2   8  -2   936344.75   967697.31  86522.48 o 
   4   8  -2    15044.61    17752.75    502.17 o 
   6   8  -2   273901.59   278409.44   3368.16 o 
   8   8  -2    19583.07    20268.59    258.80 o 
  10   8  -2    90857.90    88987.88    710.73 o 
  12   8  -2     5329.73     5152.60    100.12 o 
  14   8  -2    22416.16    21992.02    301.86 o 
  16   8  -2     6269.78     6344.29    186.48 o 
  18   8  -2     1393.52     1308.92    100.90 o 
   0  10  -2    95486.99    93492.92   3700.69 o 
   2  10  -2    46799.20    49354.58    639.38 o 
   4  10  -2   224680.20   238521.86   3069.24 o 
   6  10  -2    26782.08    26758.90    238.33 o 
   8  10  -2    14969.14    14172.49    169.78 o 
  10  10  -2    83941.12    79900.04    667.31 o 
  12  10  -2     6008.94     5695.01    112.18 o 
  14  10  -2    50833.70    49782.47    712.12 o 
  16  10  -2     1335.58     1355.15     93.48 o 
   2  12  -2     9050.09    10146.38    155.06 o 
   4  12  -2    77182.47    78938.32    775.91 o 
   6  12  -2     1071.20     1095.00     40.24 o 
   8  12  -2    58676.96    57049.30    470.64 o 
  10  12  -2    12377.50    12938.81    168.28 o 
  12  12  -2   121796.03   120958.65   1249.34 o 
  14  12  -2     1058.34      858.99     88.88 o 
  16  12  -2    53385.71    54951.20    736.17 o 
   0  14  -2   234779.19   235304.05   5131.34 o 
   2  14  -2    13431.83    12939.92    190.30 o 
   4  14  -2   241616.86   251177.19   2535.15 o 
   6  14  -2    18121.27    19650.92    205.19 o 
   8  14  -2    80909.81    83143.84    656.05 o 
  10  14  -2    21350.57    21268.66    248.26 o 
  12  14  -2    39215.68    39565.93    449.36 o 
  14  14  -2    26085.97    25531.63    369.78 o 
  16  14  -2     3099.72     3243.94    137.37 o 
   2  16  -2   204614.27   214531.72   2856.88 o 
   4  16  -2     6241.19     6861.04    104.56 o 
   6  16  -2   104589.65   103248.59    825.02 o 
   8  16  -2    13192.61    13220.70    168.48 o 
  10  16  -2    60893.88    59932.22    543.83 o 
  12  16  -2     2653.77     2502.08     90.53 o 
  14  16  -2    10310.10    10311.72    230.29 o 
  16  16  -2     1817.00     1685.00    113.73 o 
   0  18  -2    44838.61    43436.91    806.86 o 
   2  18  -2    11390.70    11288.69    178.83 o 
   4  18  -2    19068.53    18083.69    225.84 o 
   6  18  -2    55799.46    54594.61    637.69 o 
   8  18  -2    19262.90    18890.60    224.20 o 
  10  18  -2    54305.57    51855.50    549.32 o 
  12  18  -2    14704.15    14997.78    235.03 o 
  14  18  -2    38024.78    36894.55    583.04 o 
  16  18  -2     2630.82     2631.24    138.15 o 
   2  20  -2    13734.08    13819.96    203.40 o 
   4  20  -2    11946.62    11791.67    149.47 o 
   6  20  -2    17347.71    17418.12    221.09 o 
   8  20  -2    53215.42    53410.32    618.30 o 
  10  20  -2      573.56      758.37     54.93 o 
  12  20  -2    66145.20    65407.25    747.57 o 
  14  20  -2      227.37      253.51     78.33 o 
   0  22  -2   103643.20   100039.20   1096.85 o 
   2  22  -2     1653.27     1884.35    102.68 o 
   4  22  -2   134417.30   135708.92   1075.65 o 
   6  22  -2    10143.23    10300.36    245.01 o 
   8  22  -2    38054.89    36900.56    419.47 o 
  10  22  -2    13068.77    13386.51    214.59 o 
  12  22  -2    11849.11    11828.30    246.84 o 
  14  22  -2    10182.61    10056.53    253.66 o 
   2  24  -2   135609.25   136241.45   1600.33 o 
   4  24  -2     1906.25     1809.93     67.86 o 
   6  24  -2    71929.23    70450.10    701.02 o 
   8  24  -2     1399.64     1479.34     69.86 o 
  10  24  -2    38061.07    37089.28    438.65 o 
  12  24  -2    12339.68    11781.15    274.09 o 
   0  26  -2    50266.41    51733.11    756.34 o 
   2  26  -2     1210.93     1156.96     61.24 o 
   4  26  -2    23496.04    23111.24    411.21 o 
   6  26  -2    16101.80    15477.54    226.82 o 
   8  26  -2    17284.83    17916.08    257.69 o 
  10  26  -2    37340.40    36315.33    492.73 o 
  12  26  -2      757.06      792.33    133.05 o 
   2  28  -2     5698.56     5427.85    214.85 o 
   4  28  -2     7316.59     7228.70    143.80 o 
   6  28  -2     4372.79     4538.71    123.45 o 
   8  28  -2    27811.23    28075.12    526.38 o 
  10  28  -2    14747.41    14222.77    280.97 o 
   0  30  -2    67904.82    65956.91    920.67 o 
   2  30  -2      356.95      384.69     60.59 o 
   4  30  -2    61449.54    60572.77    634.27 o 
   6  30  -2     4399.38     4073.54    187.47 o 
   8  30  -2    59808.46    58404.31   1093.43 o 
  10  30  -2     6000.03     6111.85    330.57 o 
   2  32  -2    48227.01    46933.46    580.33 o 
   4  32  -2     6363.46     6452.62    157.04 o 
   6  32  -2    51645.30    51542.57    685.31 o 
   8  32  -2     2562.66     2150.22    115.72 o 
   0  34  -2     4003.18     4084.01    162.69 o 
   2  34  -2     3366.14     3283.69    131.91 o 
   4  34  -2     3553.02     3779.78    133.73 o 
   6  34  -2    18436.50    18032.96    328.82 o 
   2  36  -2    22578.03    22000.78    399.06 o 
   1   1  -1    46836.99    50450.66   4026.59 o 
   3   1  -1    11988.19    10816.34    134.85 o 
   5   1  -1    28987.86    29856.47    330.31 o 
   7   1  -1    64776.41    65311.04    680.76 o 
   9   1  -1    57881.47    59773.77    595.26 o 
  11   1  -1    27035.18    26380.51    276.21 o 
  13   1  -1    83303.12    82122.97    827.75 o 
  15   1  -1    29006.52    29231.98    408.78 o 
  17   1  -1    25698.44    25300.17    524.54 o 
   1   3  -1   517668.66   491849.03  86929.53 o 
   3   3  -1   163087.80   153288.53   2657.05 o 
   5   3  -1   190758.20   181471.58   2622.72 o 
   7   3  -1    61091.88    63328.12    665.38 o 
   9   3  -1    78408.05    76986.80    696.20 o 
  11   3  -1    65312.82    64058.79    582.91 o 
  13   3  -1     8916.09     8934.43    167.06 o 
  15   3  -1    14662.63    15440.55    286.91 o 
  17   3  -1    11064.04    10706.68    267.94 o 
   1   5  -1   244212.56   243429.98  15310.97 o 
   3   5  -1   128361.84   118762.84   7973.98 o 
   5   5  -1    19655.02    18806.46    333.44 o 
   7   5  -1   158300.20   153571.45   1509.04 o 
   9   5  -1    33131.11    30991.41    300.02 o 
  11   5  -1    33409.72    31722.70    302.13 o 
  13   5  -1    20419.81    20383.72    279.58 o 
  15   5  -1    11619.05    11172.78    239.26 o 
  17   5  -1     7628.87     7567.40    203.39 o 
   1   7  -1     2339.35     2462.34     56.36 o 
   3   7  -1    49561.14    55059.95    554.35 o 
   5   7  -1      521.89      526.62     38.40 o 
   7   7  -1   131793.34   129128.36   1548.17 o 
   9   7  -1    48440.80    49830.10    477.37 o 
  11   7  -1    49142.52    49518.66    435.81 o 
  13   7  -1    20328.54    20400.03    304.87 o 
  15   7  -1    72844.62    72557.77   1218.36 o 
  17   7  -1    22307.04    23914.14    458.63 o 
   1   9  -1    14197.41    12419.07    174.23 o 
   3   9  -1    37854.47    38852.89    445.14 o 
   5   9  -1    30104.24    32004.43    411.05 o 
   7   9  -1    69093.46    72490.63    701.80 o 
   9   9  -1    48332.35    48785.63    438.59 o 
  11   9  -1    71624.18    70568.48    652.45 o 
  13   9  -1    19004.13    18398.47    310.91 o 
  15   9  -1    35650.84    36001.05    521.04 o 
  17   9  -1    31806.30    32453.30    504.58 o 
   1  11  -1    60469.59    55359.04    684.18 o 
   3  11  -1   147938.64   153350.97   1475.73 o 
   5  11  -1   223398.44   235189.17   3757.83 o 
   7  11  -1    83715.81    84480.53    737.02 o 
   9  11  -1    44804.17    45462.62    443.82 o 
  11  11  -1    24042.67    25822.38    321.18 o 
  13  11  -1    25355.44    25642.53    391.42 o 
  15  11  -1     6054.75     6187.51    173.76 o 
  17  11  -1      801.18      886.68     85.77 o 
   1  13  -1    30567.73    32301.16    372.62 o 
   3  13  -1   102416.04   104250.92   1344.70 o 
   5  13  -1   149726.00   150290.48   1326.19 o 
   7  13  -1    33258.33    32143.82    324.52 o 
   9  13  -1    63597.89    65047.50    532.48 o 
  11  13  -1     8208.24     8145.63    151.82 o 
  13  13  -1    37607.87    36130.35    510.51 o 
  15  13  -1    12750.34    13669.78    277.10 o 
  17  13  -1     9692.87    10016.26    245.02 o 
   1  15  -1     9578.12     9163.15    126.79 o 
   3  15  -1    12791.88    12100.56    154.94 o 
   5  15  -1    57707.00    58597.43    559.50 o 
   7  15  -1     7112.68     8145.41    136.30 o 
   9  15  -1    47840.54    47061.21    492.84 o 
  11  15  -1    40898.77    40786.98    495.38 o 
  13  15  -1    49345.14    50065.80    663.55 o 
  15  15  -1    19699.69    19994.83    355.94 o 
  17  15  -1    31615.57    31335.81    542.78 o 
   1  17  -1    43104.04    44704.21    415.43 o 
   3  17  -1    26086.81    25811.29    264.29 o 
   5  17  -1    68388.55    69214.13    721.42 o 
   7  17  -1    33532.60    34281.54    423.28 o 
   9  17  -1    11517.33    12417.27    189.44 o 
  11  17  -1    54333.02    56329.51    674.45 o 
  13  17  -1    31326.50    31281.01    472.06 o 
  15  17  -1    13562.10    13018.98    277.38 o 
   1  19  -1   108207.23   110946.01   1002.52 o 
   3  19  -1   138783.08   143393.14   1191.12 o 
   5  19  -1    54429.47    53972.02    539.56 o 
   7  19  -1    82518.49    83824.03    801.29 o 
   9  19  -1    40075.30    39650.12    440.11 o 
  11  19  -1    13815.75    13831.36    259.04 o 
  13  19  -1    15247.12    14967.38    289.73 o 
  15  19  -1     7994.97     8298.31    216.47 o 
   1  21  -1    44991.97    45381.84    457.70 o 
   3  21  -1    52927.96    54296.82    504.49 o 
   5  21  -1    48888.88    49611.77    508.87 o 
   7  21  -1    27431.32    26957.97    323.61 o 
   9  21  -1    14608.21    14164.56    220.01 o 
  11  21  -1    46644.60    45689.77    613.76 o 
  13  21  -1    13515.79    13260.80    269.59 o 
  15  21  -1    12757.89    12514.16    299.32 o 
   1  23  -1      758.18      526.83     37.57 o 
   3  23  -1     8858.12     9320.94    140.37 o 
   5  23  -1    14978.64    14318.65    246.91 o 
   7  23  -1    29019.38    28694.21    344.00 o 
   9  23  -1    14408.28    14571.15    241.20 o 
  11  23  -1    39617.65    40468.32    566.45 o 
  13  23  -1    27426.76    27602.41    493.85 o 
   1  25  -1    32588.87    32055.23    342.50 o 
   3  25  -1    53037.30    54322.85    519.18 o 
   5  25  -1    27116.91    28288.76    337.48 o 
   7  25  -1    12870.00    13667.41    212.46 o 
   9  25  -1    41091.47    40452.41    635.87 o 
  11  25  -1     9122.43     9371.45    221.07 o 
  13  25  -1    15916.88    15766.29    424.01 o 
   1  27  -1    74548.68    76087.12    757.36 o 
   3  27  -1    50457.87    51247.02    580.64 o 
   5  27  -1    32367.39    31712.46    457.89 o 
   7  27  -1    17177.11    17061.95    299.30 o 
   9  27  -1    19365.11    19731.67    401.66 o 
  11  27  -1    18298.76    18653.87    380.58 o 
   1  29  -1    31142.57    30694.73    466.43 o 
   3  29  -1    14886.28    14710.06    207.28 o 
   5  29  -1    11677.64    11648.18    232.67 o 
   7  29  -1    19087.36    18848.37    328.94 o 
   9  29  -1    27134.82    26087.57    470.49 o 
  11  29  -1     7464.73     7831.90    256.51 o 
   1  31  -1      307.32      187.51     44.05 o 
   3  31  -1      232.28      262.58     50.78 o 
   5  31  -1     7875.36     8125.25    222.42 o 
   7  31  -1    10307.17    11037.84    269.59 o 
   9  31  -1    22809.96    22262.29    565.64 o 
   1  33  -1    17926.84    18354.58    471.33 o 
   3  33  -1    18977.16    19484.16    367.35 o 
   5  33  -1     8161.54     8224.80    405.48 o 
   7  33  -1    26503.88    26288.56    584.18 o 
   1  35  -1    30559.73    30970.68    569.85 o 
   3  35  -1    16795.92    17196.57    407.30 o 
   5  35  -1    28238.69    28321.39    582.29 o 
   4   0   0   307650.13   241450.28  14396.76 o 
   8   0   0   289074.28   247861.09   3391.71 o 
  12   0   0    96787.19    93369.31   1397.64 o 
  16   0   0     5805.77     5459.91    393.51 o 
   2   2   0   427489.28   346911.94  54974.98 o 
   4   2   0     1335.00     1594.02    123.97 o 
   8   2   0   186001.17   170901.55   1666.56 o 
  10   2   0    27282.94    24819.94    320.52 o 
  12   2   0    40193.36    37773.59    463.78 o 
  14   2   0     5352.65     5399.92    152.91 o 
  16   2   0    33399.83    34328.84    657.04 o 
  18   2   0      121.97      150.45     75.00 o 
   0   4   0      237.83      496.64     35.64 o 
   2   4   0    30955.46    34092.32    899.19 o 
   4   4   0    28914.17    25287.44    305.23 o 
   6   4   0    97688.83    93827.34    930.60 o 
   8   4   0    44752.98    43127.06    477.54 o 
  10   4   0   141290.22   133552.16   1340.40 o 
  12   4   0     5097.07     5772.11    139.88 o 
  14   4   0   115539.21   116847.60   1335.36 o 
  16   4   0      198.70      230.66     59.71 o 
  18   4   0    50321.45    52962.11    931.67 o 
   2   6   0   212351.73   239649.00   4906.46 o 
   4   6   0    13786.39    13721.36    167.53 o 
   6   6   0   486619.44   466512.91  11154.59 o 
   8   6   0     8276.17     7800.91    190.63 o 
  10   6   0    44887.63    46935.45    533.09 o 
  12   6   0    71856.98    70480.63    844.27 o 
  14   6   0     8017.41     8002.22    190.21 o 
  16   6   0    46062.02    45360.54    677.93 o 
  18   6   0      650.88      657.55    105.68 o 
   2   8   0    10040.03    11611.25    181.87 o 
   4   8   0   484829.84   496054.66   9000.72 o 
   6   8   0    15185.45    17108.66    217.35 o 
   8   8   0   144030.50   138461.06   1368.89 o 
  10   8   0     1163.04     1326.90    115.55 o 
  12   8   0    41443.39    40516.46    769.43 o 
  14   8   0      351.98      523.49     78.56 o 
  16   8   0     1798.88     1867.15    121.61 o 
  18   8   0        2.72       73.92     73.15 o 
   2  10   0    41470.04    38696.23    434.07 o 
   4  10   0    53058.06    54623.70    560.74 o 
   6  10   0    45860.07    44101.49    477.17 o 
   8  10   0    83042.40    80194.84    830.46 o 
  10  10   0    45760.80    44316.17    470.80 o 
  12  10   0    43100.26    42182.06    558.31 o 
  14  10   0    10308.34     9934.08    241.46 o 
  16  10   0    75180.03    71933.58   1024.36 o 
  18  10   0      713.68      494.52    110.80 o 
   0  12   0     6870.43     5631.44    131.50 o 
   2  12   0       42.27       33.73     23.39 o 
   4  12   0     8880.14     7920.42    122.78 o 
   6  12   0    50819.98    51749.67    553.56 o 
   8  12   0     1135.13      998.79     58.23 o 
  10  12   0    97435.77    99903.77   1020.11 o 
  12  12   0      739.65      922.53     80.87 o 
  14  12   0    65265.04    63786.08    808.38 o 
  16  12   0      432.65      487.98    110.72 o 
   2  14   0   131198.39   130939.62   1275.72 o 
   4  14   0    15417.14    15669.27    204.12 o 
   6  14   0   157351.66   168025.47   1777.88 o 
   8  14   0    34053.07    36172.54    457.23 o 
  10  14   0    26190.76    27854.83    427.06 o 
  12  14   0    41473.35    41106.65    556.11 o 
  14  14   0     6262.28     6340.23    197.33 o 
  16  14   0     9709.95    10831.42    327.50 o 
   0  16   0   208822.44   211462.03   2868.16 o 
   2  16   0     7656.10     9252.52    141.89 o 
   4  16   0   404569.47   440289.34   4374.31 o 
   6  16   0     2630.81     2850.83     91.76 o 
   8  16   0   144412.12   141890.86   1282.57 o 
  10  16   0     6074.07     6396.31    158.25 o 
  12  16   0    21011.06    20622.31    340.92 o 
  14  16   0    12281.50    11716.38    281.71 o 
  16  16   0     7466.54     7253.16    333.65 o 
   2  18   0    82473.57    84237.58    858.94 o 
   4  18   0    36169.98    35578.56    373.47 o 
   6  18   0   112301.90   115948.09   1136.12 o 
   8  18   0     7872.23     8005.55    143.85 o 
  10  18   0     6166.56     6027.58    154.28 o 
  12  18   0    97330.98    94285.59   1249.85 o 
  14  18   0      689.66      707.42     95.68 o 
  16  18   0    26159.37    26784.26    585.86 o 
   0  20   0    29513.98    30045.19    434.59 o 
   2  20   0    26544.73    24880.50    283.89 o 
   4  20   0      754.00      749.77     40.94 o 
   6  20   0    50929.84    51353.05    525.08 o 
   8  20   0      828.92      643.60     56.37 o 
  10  20   0    44264.18    44904.47    777.72 o 
  12  20   0    10981.54    10094.42    482.72 o 
  14  20   0    61257.57    61350.62   1230.47 o 
   2  22   0   219962.28   221614.81   2047.80 o 
   4  22   0    15798.43    16265.00    264.97 o 
   6  22   0    72244.45    71754.47    830.44 o 
   8  22   0    10305.55    10379.98    210.78 o 
  10  22   0    72093.84    71732.09   1150.81 o 
  12  22   0     7561.11     7819.71    266.03 o 
  14  22   0     9206.57     9127.42    345.69 o 
   0  24   0   175091.95   177511.77   2110.30 o 
   2  24   0       48.31       53.77     25.64 o 
   4  24   0    87484.52    87515.63    919.67 o 
   6  24   0     8349.85     8831.01    210.10 o 
   8  24   0    49146.06    50295.95    849.63 o 
  10  24   0     7559.26     7397.85    243.75 o 
  12  24   0    17746.25    17262.75    421.91 o 
  14  24   0     2088.58     2146.57    180.11 o 
   2  26   0    11683.08    11122.74    193.61 o 
   4  26   0    11867.91    11256.96    239.82 o 
   6  26   0     2259.44     2379.43    130.65 o 
   8  26   0    44783.00    44527.67    935.14 o 
  10  26   0     9007.37     9926.09    334.04 o 
  12  26   0    28048.32    28105.72    593.15 o 
   0  28   0    15871.70    16633.64    450.38 o 
   2  28   0      379.74      394.10     54.35 o 
   4  28   0    33880.42    32957.36    516.68 o 
   6  28   0    25146.35    24552.12    499.04 o 
   8  28   0     1251.16     1276.54    110.47 o 
  10  28   0    41536.66    40998.49    764.45 o 
  12  28   0      242.87      261.08    160.69 o 
   2  30   0   100855.27   102296.70   1535.28 o 
   4  30   0      839.03      784.23     75.55 o 
   6  30   0    31577.61    30705.00    596.63 o 
   8  30   0     1774.17     1604.42    127.56 o 
  10  30   0    15631.05    15270.79    458.58 o 
   0  32   0    98098.74    99048.39   1871.06 o 
   2  32   0     3123.67     3254.65    156.67 o 
   4  32   0    36145.28    35856.78    573.51 o 
   6  32   0     4340.01     4244.29    188.03 o 
   8  32   0    26756.99    27725.06    727.20 o 
   2  34   0    12489.29    12457.29    373.33 o 
   4  34   0     1001.36      874.68     85.97 o 
   6  34   0    10105.90     9936.57    483.21 o 
   0  36   0     5066.95     6236.69    372.53 o 
   2  36   0      518.87      417.87     76.70 o 
   4  36   0     2292.52     1945.67    120.42 o 
   1   1   1    46074.68    50628.36   1285.37 o 
   3   1   1     9772.58     9225.58    202.58 o 
   5   1   1    30413.42    32391.57    818.06 o 
   7   1   1    65183.24    66106.33    677.59 o 
   9   1   1    59967.76    61136.08    648.45 o 
  11   1   1    25489.19    25376.02    371.44 o 
  13   1   1    83048.09    84726.55    986.22 o 
   1   3   1   518988.41   591169.81  14482.97 o 
   3   3   1   165264.41   159267.42   3958.78 o 
   5   3   1   195124.81   183741.53   3188.74 o 
   7   3   1    62032.13    64941.26    728.46 o 
   9   3   1    79979.42    80477.91    818.44 o 
  11   3   1    66363.60    65691.85    784.93 o 
  13   3   1    10073.65    10246.71    279.73 o 
  15   3   1    15036.63    14001.99    630.61 o 
   1   5   1   244167.52   277193.88   4812.44 o 
   3   5   1   124763.77   129276.14   3276.25 o 
   5   5   1    15087.70    14510.78    230.24 o 
   7   5   1   160200.30   155713.77   1506.83 o 
   9   5   1    31701.14    30305.40    400.82 o 
  11   5   1    32124.20    30561.79    425.42 o 
  13   5   1    20817.21    21174.42    586.12 o 
  15   5   1    11534.61    11909.65    564.70 o 
   1   7   1     2922.60     2952.43     97.78 o 
   5   7   1      649.55      620.18     38.53 o 
   7   7   1   124937.40   126035.45   1248.22 o 
   9   7   1    49085.97    51459.61    613.54 o 
  11   7   1    50520.04    51080.66    626.97 o 
  13   7   1    19748.60    20250.29    430.23 o 
  15   7   1    72604.71    72948.55   1488.55 o 
   1   9   1    12097.28     9948.79    256.13 o 
   3   9   1    35205.25    35958.49    627.23 o 
   5   9   1    29217.19    31019.52    509.42 o 
   7   9   1    72775.55    77530.38    848.04 o 
   9   9   1    48048.42    48893.93    605.69 o 
  11   9   1    68085.27    68359.79    824.70 o 
  13   9   1    18626.29    18449.95    407.19 o 
  15   9   1    33846.39    34425.26    840.21 o 
   1  11   1    64895.79    61135.89    755.89 o 
   3  11   1   147810.70   157962.36   1889.17 o 
   5  11   1   223151.02   244449.34   2491.44 o 
   7  11   1    81868.98    83786.05    935.30 o 
   9  11   1    44817.98    46053.01    567.60 o 
  11  11   1    24526.10    26840.75    575.76 o 
  13  11   1    23633.51    24024.63    502.58 o 
  15  11   1     5148.89     5132.63    268.19 o 
   1  13   1    27614.90    29001.92    777.87 o 
   3  13   1   104279.94   108377.23   1290.11 o 
   5  13   1   150411.25   154675.80   1447.73 o 
   7  13   1    32094.37    31295.04    461.55 o 
   9  13   1    63537.74    63429.32    856.51 o 
  11  13   1     9409.99     9756.40    288.69 o 
  13  13   1    38100.24    36342.38    675.16 o 
  15  13   1    12989.74    13288.85    451.68 o 
  17  13   1     9426.44    10931.64    642.46 o 
   1  15   1    10100.17     9940.29    180.49 o 
   3  15   1    12882.68    11846.80    229.33 o 
   5  15   1    56779.38    58599.18    690.14 o 
   7  15   1     9019.99     9964.68    320.42 o 
   9  15   1    48770.76    47295.12    826.44 o 
  11  15   1    42485.81    42678.29    732.67 o 
  13  15   1    51637.15    51118.78    876.01 o 
  15  15   1    19554.28    19065.92    572.42 o 
  17  15   1    29610.68    28897.29    796.50 o 
   1  17   1    44362.66    46248.54    548.69 o 
   3  17   1    26851.86    26302.98    347.73 o 
   5  17   1    70099.35    71475.89    733.67 o 
   7  17   1    31415.81    31753.26    485.46 o 
   9  17   1    10834.02    11824.31    300.64 o 
  11  17   1    55517.42    57654.62   1178.54 o 
  13  17   1    32722.68    33002.34    630.38 o 
  15  17   1    14517.15    14550.02    488.75 o 
   1  19   1   108227.63   112593.20   1120.95 o 
   3  19   1   139140.30   144952.31   1575.15 o 
   5  19   1    54371.63    55130.61    732.34 o 
   7  19   1    83905.91    84017.63   1261.21 o 
   9  19   1    39840.60    40068.84    701.44 o 
  11  19   1    13051.23    13107.92    337.56 o 
  13  19   1    16282.75    16196.43    398.38 o 
  15  19   1     8465.92     8797.15    375.12 o 
   1  21   1    44643.12    44640.66    584.20 o 
   3  21   1    54355.30    56911.46    767.94 o 
   5  21   1    49869.85    51208.87    631.21 o 
   7  21   1    27608.39    26848.81    435.87 o 
   9  21   1    14824.31    14619.95    350.46 o 
  11  21   1    45643.39    45511.46    807.46 o 
  13  21   1    11599.85    11812.58    343.18 o 
  15  21   1    13346.21    13661.86    644.48 o 
   1  23   1      616.87      494.84     53.86 o 
   3  23   1     8634.91     9006.14    202.90 o 
   5  23   1    15447.24    15454.50    258.83 o 
   7  23   1    28658.63    27965.89    538.49 o 
   9  23   1    12238.28    12481.08    329.91 o 
  11  23   1    37582.24    40211.43    933.47 o 
  13  23   1    26798.41    26218.73    574.08 o 
   1  25   1    31847.43    32309.44    500.84 o 
   3  25   1    52737.78    54637.45    768.87 o 
   5  25   1    26951.14    28036.51    409.50 o 
   7  25   1    12439.71    13238.32    328.02 o 
   9  25   1    41654.84    42305.69    756.25 o 
  11  25   1     9782.65    10154.18    305.65 o 
  13  25   1    15603.57    15195.55    471.40 o 
   1  27   1    73214.67    76149.02   1033.15 o 
   3  27   1    50873.75    53008.07    759.73 o 
   5  27   1    32510.26    32794.49    517.68 o 
   7  27   1    16585.85    17167.65    398.65 o 
   9  27   1    20117.37    20220.66    459.52 o 
  11  27   1    18607.65    18437.53    454.09 o 
   1  29   1    31810.80    32645.11    526.20 o 
   3  29   1    13425.77    13777.10    293.27 o 
   5  29   1    10463.73    10799.23    253.86 o 
   7  29   1    19168.86    19332.47    437.60 o 
   9  29   1    26564.52    26709.15    565.16 o 
  11  29   1     8247.53     8314.86    332.40 o 
   1  31   1      247.23      150.16     44.63 o 
   3  31   1      121.53      254.89     63.29 o 
   5  31   1     8023.56     8675.05    226.77 o 
   7  31   1    11187.49    12060.38    335.02 o 
   9  31   1    23836.82    23373.93    614.53 o 
   1  33   1    18173.07    20016.64    392.46 o 
   3  33   1    19252.26    19439.35    444.06 o 
   5  33   1     7764.53     7548.94    220.15 o 
   7  33   1    26644.60    26712.65    663.84 o 
   1  35   1    30619.71    32846.86    807.18 o 
   3  35   1    16738.03    17061.62    813.61 o 
   5  35   1    28727.51    29356.90    580.69 o 
   2   0   2   114197.84   113035.79   2838.67 o 
   6   0   2   454666.66   367841.53   8640.73 o 
  10   0   2    86416.77    82935.61   1495.42 o 
   2   2   2    22488.52    22338.36    625.03 o 
   4   2   2   186027.84   179176.39   3133.46 o 
   6   2   2    58830.49    56481.21   1028.68 o 
   8   2   2   155632.31   144447.83   2517.25 o 
  10   2   2    34660.93    34970.79    686.82 o 
  12   2   2    21547.69    20575.80    718.37 o 
   2   4   2    14249.39    17507.76    527.78 o 
   4   4   2    23158.75    22061.29    426.10 o 
   6   4   2     2611.78     3205.36    121.80 o 
   8   4   2   131746.30   130037.52   1389.05 o 
  10   4   2      708.68      856.19     72.77 o 
  12   4   2    79750.28    79944.25   2271.39 o 
   0   6   2   539316.00   645350.63  15829.20 o 
   2   6   2    41845.14    44550.66   1202.11 o 
   4   6   2    46959.46    45257.78   1204.69 o 
   6   6   2    53323.52    58312.31   1532.39 o 
   8   6   2    60676.62    63058.89    793.64 o 
  10   6   2    72904.94    73103.65   1363.18 o 
  12   6   2    16470.21    16883.75    661.67 o 
   2   8   2   934680.44  1076293.00  26638.40 o 
   4   8   2    14827.02    17562.58    565.16 o 
   6   8   2   274687.63   295374.84   5766.32 o 
   8   8   2    19060.13    19831.17    643.09 o 
  10   8   2    90392.08    89256.08   2483.32 o 
  12   8   2     5750.65     5949.25    353.75 o 
  14   8   2    21163.92    22229.94    862.41 o 
   0  10   2    98468.09    99349.49   2551.50 o 
   2  10   2    48661.63    51169.01    981.58 o 
   4  10   2   219450.48   233916.27   3995.71 o 
   6  10   2    23784.32    24974.35    372.86 o 
   8  10   2    14059.84    13527.79    371.77 o 
  10  10   2    87195.66    82665.86   1564.61 o 
  12  10   2     5003.15     5057.60    342.28 o 
  14  10   2    52998.89    53254.44   1659.43 o 
   2  12   2     7931.54     9296.50    304.43 o 
   4  12   2    76135.57    79370.13   1180.93 o 
   6  12   2     1271.83     1150.71     61.55 o 
   8  12   2    58787.48    56974.99   1095.81 o 
  10  12   2    11672.55    12419.31    551.38 o 
  12  12   2   125019.44   124396.05   3414.18 o 
  14  12   2      974.67      767.95    170.57 o 
   0  14   2   239170.28   255996.09   6339.23 o 
   2  14   2    12609.38    12394.94    258.19 o 
   4  14   2   241059.67   257487.58   4318.37 o 
   6  14   2    18173.28    20083.77    289.67 o 
   8  14   2    79671.68    82989.80   1321.78 o 
  10  14   2    22326.93    22545.01    560.60 o 
  12  14   2    37678.77    37760.19   1294.64 o 
  14  14   2    26780.91    26881.46   1026.45 o 
  16  14   2     3227.51     3521.44    345.85 o 
   2  16   2   207396.75   222601.30   2657.82 o 
   4  16   2     6423.28     7254.06    192.47 o 
   6  16   2   104424.94   104326.68   1326.37 o 
   8  16   2    13960.39    14237.26    393.83 o 
  10  16   2    60882.96    61668.03   1228.48 o 
  12  16   2     2270.56     2325.09    260.11 o 
  14  16   2    10529.50    10919.44    600.94 o 
  16  16   2     2162.12     2183.80    295.72 o 
   0  18   2    42388.24    41943.38   1277.26 o 
   2  18   2    10365.61    10567.20    425.55 o 
   4  18   2    21586.31    20828.99    496.08 o 
   6  18   2    57904.66    58131.66    784.79 o 
   8  18   2    19989.00    20919.85    359.63 o 
  10  18   2    52416.92    51459.39   1608.61 o 
  12  18   2    14548.82    15133.38    705.79 o 
  14  18   2    37849.95    38955.61   1380.90 o 
  16  18   2     2800.19     3621.15    378.42 o 
   2  20   2    14458.78    14562.75    315.23 o 
   4  20   2    12284.34    11995.94    283.89 o 
   6  20   2    16857.52    16642.36    275.33 o 
   8  20   2    51103.21    51693.37    890.74 o 
  10  20   2      862.37     1127.27    190.28 o 
  12  20   2    66180.90    67318.00   2068.15 o 
  14  20   2      243.01      209.20    140.98 o 
   0  22   2   101133.88   102801.92   1841.98 o 
   2  22   2     1874.08     2294.94    102.34 o 
   4  22   2   136727.83   138877.73   2034.58 o 
   6  22   2     9270.40     9781.72    228.60 o 
   8  22   2    39183.48    38347.41    696.59 o 
  10  22   2    13195.05    13256.85    653.87 o 
  12  22   2    12731.90    11945.28    652.90 o 
  14  22   2    10463.45    11597.90    669.94 o 
   2  24   2   134572.73   142403.66   1788.26 o 
   4  24   2     2093.13     2098.09    148.73 o 
   6  24   2    72331.50    72432.80    990.68 o 
   8  24   2     1114.76     1087.92    190.29 o 
  10  24   2    38019.18    37871.36   1349.38 o 
  12  24   2    11950.65    12081.23    674.77 o 
   0  26   2    49843.81    53211.07   1084.72 o 
   2  26   2     1448.67     1272.23     90.30 o 
   4  26   2    23197.87    23173.69    482.31 o 
   6  26   2    15650.10    15432.73    376.97 o 
   8  26   2    16204.96    16845.42    780.57 o 
  10  26   2    36872.89    37519.24   1370.75 o 
   2  28   2     5296.58     4997.31    163.11 o 
   4  28   2     7602.00     7492.13    241.04 o 
   6  28   2     3947.49     3949.39    344.41 o 
   8  28   2    28554.77    29304.84   1138.79 o 
  10  28   2    15258.76    14706.53    758.10 o 
   0  30   2    68418.59    67352.82   2017.61 o 
   2  30   2      414.92      467.90    105.90 o 
   4  30   2    60372.21    62819.86   1793.39 o 
   6  30   2     4785.29     4619.92    376.33 o 
   8  30   2    59534.10    61173.85   1972.58 o 
   2  32   2    47846.93    47894.18   1109.17 o 
   4  32   2     6122.47     6051.03    439.43 o 
   6  32   2    51371.40    54032.99   1779.85 o 
   0  34   2     4533.53     4907.00    383.88 o 
   2  34   2     3353.48     3195.52    227.93 o 
   4  34   2     3370.11     3113.47    342.06 o 
   3   1   3     2515.44     3508.91    114.04 o 
   5   1   3    31568.95    31855.72    613.28 o 
   7   1   3    78961.44    82312.21   1485.91 o 
   9   1   3    70602.06    70160.91   1299.81 o 
   1   3   3    65910.47    58604.96   1563.33 o 
   3   3   3    18292.07    16578.38    351.85 o 
   5   3   3   108423.88   111291.96   1936.87 o 
   7   3   3   129814.95   133053.33   2320.23 o 
   9   3   3    50037.34    52143.53   1457.10 o 
  11   3   3    14987.02    15401.19    597.56 o 
   1   5   3    47288.25    46173.06   1272.25 o 
   3   5   3   250076.11   270217.84   6712.78 o 
   5   5   3   201639.80   205384.92   3640.92 o 
   7   5   3   120073.23   117169.55   2100.96 o 
   9   5   3    30215.62    31778.13    956.80 o 
  11   5   3    37656.50    39393.01   1144.56 o 
   1   7   3     6649.38     6817.18    295.11 o 
   3   7   3    67725.60    70611.22   1865.73 o 
   5   7   3    58892.21    59624.15   1579.30 o 
   7   7   3    27414.59    30267.66    942.44 o 
   9   7   3    30140.56    31267.22    934.37 o 
  11   7   3    63711.60    64998.93   1838.42 o 
   1   9   3   100508.30   107476.09   1997.57 o 
   3   9   3    69287.70    72552.59   1949.69 o 
   5   9   3    30875.66    30768.83    965.34 o 
   7   9   3    18650.67    20085.14    627.14 o 
   9   9   3    52228.25    53702.77   1537.31 o 
  11   9   3    52097.49    55191.27   1623.66 o 
  13   9   3    42950.66    43414.45   1345.79 o 
   1  11   3   422461.28   472901.03   8348.34 o 
   3  11   3   170401.67   168507.33   3218.04 o 
   5  11   3    65452.46    65175.57   1751.30 o 
   7  11   3    36289.14    36844.70   1097.12 o 
   9  11   3    50129.35    52139.74   1520.15 o 
  11  11   3    49918.66    51269.38   1512.31 o 
  13  11   3    15972.94    16506.89    704.56 o 
   1  13   3   128795.09   132247.39   2458.08 o 
   3  13   3    76866.13    78594.18   1489.16 o 
   5  13   3    36791.27    36766.71   1128.73 o 
   7  13   3    19762.00    19199.19    685.71 o 
   9  13   3    59465.91    61154.27   1714.49 o 
  11  13   3    16450.92    17124.28    707.14 o 
  13  13   3    13063.97    12209.99    607.46 o 
   1  15   3     1822.75     1721.76    115.84 o 
   3  15   3     5626.67     5334.86    208.01 o 
   5  15   3    32226.05    31192.61    725.61 o 
   7  15   3    21103.41    21416.10    752.90 o 
   9  15   3    36657.20    37643.84   1221.95 o 
  11  15   3    37724.89    37733.67   1305.33 o 
  13  15   3    41797.63    41749.66   1412.62 o 
  15  15   3    25604.70    27663.46   1098.89 o 
   1  17   3    14253.35    13511.18    386.15 o 
   3  17   3    40174.70    40978.23   1116.75 o 
   5  17   3    76184.77    81500.41   2257.48 o 
   7  17   3    42529.22    43110.37    945.88 o 
   9  17   3    11985.15    12062.92    556.57 o 
  11  17   3    31828.13    32724.24   1131.98 o 
  13  17   3    31946.74    33705.18   1219.11 o 
  15  17   3    16478.58    17267.12    815.29 o 
   1  19   3    47289.06    46168.13    986.79 o 
   3  19   3    98550.89   102687.39   1939.49 o 
   5  19   3    62513.48    61749.54   1274.24 o 
   7  19   3    25226.07    24779.46    874.62 o 
   9  19   3    24041.84    23681.86    620.49 o 
  11  19   3    12963.44    12928.79    637.85 o 
  13  19   3     8612.21     9151.76    546.74 o 
  15  19   3     2260.86     2035.21    298.76 o 
   1  21   3    49565.69    51754.05   1108.84 o 
   3  21   3    22943.34    23241.66    605.81 o 
   5  21   3    16617.83    16624.03    460.00 o 
   7  21   3    30395.91    30028.23    750.71 o 
   9  21   3    15773.24    15825.73    491.17 o 
  11  21   3    32662.72    34054.46   1233.17 o 
  13  21   3    10864.79    11272.14    637.37 o 
   1  23   3     6819.06     6593.97    263.33 o 
   3  23   3     2075.72     1993.07    166.46 o 
   5  23   3     2107.41     2258.83    211.20 o 
   7  23   3    24268.75    24312.48    642.41 o 
   9  23   3    30953.13    31813.67   1135.98 o 
  11  23   3    29498.05    31183.87   1180.13 o 
  13  23   3    17527.43    18749.19    877.06 o 
   1  25   3    15555.19    15840.31    458.42 o 
   3  25   3    15357.36    15778.41    466.94 o 
   5  25   3    21912.31    22307.38    600.79 o 
   7  25   3    19739.50    20344.92    579.13 o 
   9  25   3    32493.79    34899.95   1247.52 o 
  11  25   3    14333.00    13984.65    723.75 o 
   1  27   3    29716.62    29898.46    754.69 o 
   3  27   3    48453.52    48441.02   1068.67 o 
   5  27   3    51182.18    52329.35   1148.97 o 
   7  27   3    46506.13    46996.51   1083.53 o 
   9  27   3    26682.03    27563.61   1079.43 o 
   1  29   3    17141.03    17530.00    523.02 o 
   3  29   3    29929.62    30889.12    787.05 o 
   5  29   3    34048.54    33999.58   2220.58 o 
   7  29   3    21659.39    22509.98    936.65 o 
   1  31   3      349.81      521.68    110.79 o 
   3  31   3     4726.45     5362.19    274.53 o 
   5  31   3    14880.03    14283.11    877.83 o 
   1  33   3    27975.20    29326.75    785.67 o 
   3  33   3    27152.66    28234.70    760.16 o 
   1  35   3    40365.09    41812.79   1421.35 o 
   4   0   4   404548.75   404032.84   9391.23 o 
   8   0   4   138923.20   147231.95   3680.01 o 
   2   2   4   110871.59   112292.90   2904.95 o 
   4   2   4    30954.72    30188.86    730.49 o 
   6   2   4   142812.41   138940.22   2454.80 o 
   8   2   4    46056.05    46581.75   1261.67 o 
   2   4   4    17517.53    17391.55    580.53 o 
   4   4   4    12759.20    13553.21    345.14 o 
   6   4   4    67760.78    67029.32   1249.58 o 
   8   4   4     4055.59     3820.41    212.50 o 
  10   4   4    80374.13    82875.03   2157.58 o 
   2   6   4   175337.05   178856.86   4634.06 o 
   4   6   4    23216.43    23914.66    505.10 o 
   6   6   4    86634.42    85507.32   2277.63 o 
   8   6   4    36914.02    38909.57   1123.34 o 
  10   6   4    62297.86    63947.88   1767.61 o 
   0   8   4   298042.06   314735.44   7942.37 o 
   2   8   4    15990.33    15424.80    549.28 o 
   4   8   4   162308.55   167900.94   4257.41 o 
   6   8   4     4861.80     5240.74    267.24 o 
   8   8   4   122365.89   127445.38   3316.11 o 
  10   8   4     1908.83     1933.73    183.51 o 
   2  10   4    73190.04    71319.47   1426.60 o 
   4  10   4    14366.69    15378.51    568.36 o 
   6  10   4    65121.45    65209.81   1798.42 o 
   8  10   4    51773.19    53636.14   1520.04 o 
  10  10   4    42724.39    44648.55   1320.97 o 
  12  10   4    50529.23    51387.13   1597.53 o 
   0  12   4    60327.59    64994.25   1823.84 o 
   2  12   4    18220.67    17689.11    462.70 o 
   4  12   4     4094.33     4387.74    258.82 o 
   6  12   4    39832.91    39724.77   1187.29 o 
   8  12   4     1317.65     1217.69    150.13 o 
  10  12   4    77721.27    80739.17   2303.76 o 
  12  12   4     5084.48     4936.33    339.97 o 
   2  14   4   192553.69   206014.52   3701.33 o 
   4  14   4    23044.42    22855.07    564.38 o 
   6  14   4    62961.98    66576.33   1847.33 o 
   8  14   4     7246.50     6759.17    376.69 o 
  10  14   4    36212.04    36376.12   1160.40 o 
  12  14   4    32169.82    33357.46   1165.32 o 
   0  16   4   268514.84   293700.00   7325.61 o 
   2  16   4      694.74      558.64     85.77 o 
   4  16   4   174182.20   181580.55   3801.47 o 
   6  16   4     3541.12     3878.48    642.62 o 
   8  16   4    50522.87    52843.80   1573.93 o 
  10  16   4     5717.06     5632.52    364.32 o 
  12  16   4    23944.34    23471.95    935.07 o 
  14  16   4     2065.56     2087.48    266.91 o 
   2  18   4    78073.76    81505.28   1598.70 o 
   4  18   4     7068.56     7451.10    278.93 o 
   6  18   4    11936.29    12548.29    774.10 o 
   8  18   4    34413.42    33244.18   1081.18 o 
  10  18   4    10075.69     9839.58    519.67 o 
  12  18   4    49620.12    49629.40   1604.58 o 
  14  18   4     1425.73     1257.01    234.27 o 
   0  20   4     3576.56     3603.09    273.13 o 
   2  20   4      743.65      635.06     94.30 o 
   4  20   4    15968.92    15437.94    469.11 o 
   6  20   4    33813.16    32792.55    772.56 o 
   8  20   4     9450.73     9600.44    355.26 o 
  10  20   4    55582.72    56729.26   1247.30 o 
  12  20   4     2950.08     2961.59    310.19 o 
  14  20   4    39428.82    40356.04   1473.73 o 
   2  22   4    70387.43    70700.48   2375.17 o 
   4  22   4      646.63      776.81    238.41 o 
   6  22   4    83641.41    83111.27   1704.27 o 
   8  22   4    16007.80    16951.07    673.31 o 
  10  22   4    33484.27    33848.15   1097.28 o 
  12  22   4     9200.55     9345.86    564.23 o 
   0  24   4    54768.75    53445.20   1692.31 o 
   2  24   4     5287.19     5462.95    275.50 o 
   4  24   4    90647.98    89659.78   2578.64 o 
   6  24   4     5057.37     4666.99    306.57 o 
   8  24   4    56161.89    55491.77   2057.52 o 
  10  24   4     3373.81     2990.68    317.04 o 
   2  26   4     8768.46     8449.21    337.61 o 
   4  26   4    18498.89    18222.32    542.80 o 
   6  26   4    25265.94    25418.59   1047.02 o 
   8  26   4    19944.39    20516.33    611.66 o 
   0  28   4    22487.61    21925.91    882.25 o 
   2  28   4     6515.04     6162.45    287.95 o 
   4  28   4    18830.09    18641.61    554.70 o 
   6  28   4    21124.13    21244.78    638.55 o 
   8  28   4     4780.85     4833.61    405.90 o 
   2  30   4    77578.06    75040.48   1665.65 o 
   4  30   4     3859.82     3732.96    307.59 o 
   6  30   4    41062.03    42043.43   1381.39 o 
   0  32   4    72341.11    71607.86   2172.99 o 
   2  32   4     1796.40     2008.54    186.54 o 
   4  32   4    39726.55    40204.93   1388.48 o 
   3   1   5    38271.57    40195.96    921.48 o 
   5   1   5    30075.07    30075.16    630.73 o 
   7   1   5    24323.58    23292.74    720.12 o 
   3   3   5   123617.23   122795.59   3214.55 o 
   5   3   5    50736.29    47086.32    916.28 o 
   7   3   5    72639.38    74229.90   1958.62 o 
   1   5   5    81370.59    82086.00   2216.73 o 
   3   5   5    37640.59    34809.86   1022.28 o 
   5   5   5    54238.84    54384.77   1044.50 o 
   7   5   5    39779.82    40735.07   1166.71 o 
   9   5   5    28761.47    29252.36    916.74 o 
   1   7   5     1554.97     2052.85    175.94 o 
   3   7   5    17203.57    18122.44    635.11 o 
   5   7   5    18538.59    18467.21    642.77 o 
   7   7   5    31400.36    33288.49   1027.40 o 
   9   7   5    38458.40    37213.02   1124.26 o 
   1   9   5    19712.49    20836.63    528.50 o 
   3   9   5    20794.99    20628.25    729.61 o 
   5   9   5    37934.82    37633.48   1169.58 o 
   7   9   5    46881.17    48699.21   1372.79 o 
   9   9   5    19719.96    20658.47    738.29 o 
   1  11   5    24419.87    23209.72    558.14 o 
   3  11   5    64407.93    63878.42   1823.09 o 
   5  11   5    79217.59    81039.06   2222.40 o 
   7  11   5    43552.10    45842.13   1332.64 o 
   9  11   5     7777.72     7924.21    391.88 o 
  11  11   5    35770.84    36850.41   1175.68 o 
   1  13   5    53326.36    51967.36   1108.19 o 
   3  13   5    58785.09    58221.14   1389.12 o 
   5  13   5    41129.37    42557.19   1296.98 o 
   7  13   5    24139.90    23717.51    831.58 o 
   9  13   5    40199.58    40196.15   1239.55 o 
  11  13   5    25797.64    27424.52    989.74 o 
   1  15   5    15784.50    15814.52    460.13 o 
   3  15   5     2602.22     2782.81    165.34 o 
   5  15   5     7805.61     7747.58    297.26 o 
   7  15   5    27908.14    27498.67    948.26 o 
   9  15   5    21184.30    21044.49    803.78 o 
  11  15   5    28302.59    28528.57   1040.51 o 
   1  17   5    35137.46    33578.89    787.87 o 
   3  17   5    19875.95    19513.47   1107.38 o 
   5  17   5     6732.35     6473.59    270.50 o 
   7  17   5    29038.78    30163.33   1702.24 o 
   9  17   5    36911.21    37322.45   1237.86 o 
  11  17   5    23455.35    23768.81    907.42 o 
  13  17   5    11829.12    12079.34    626.08 o 
   1  19   5    70932.45    67192.74   1405.30 o 
   3  19   5    53806.79    52304.16   1436.79 o 
   5  19   5    59279.30    56976.79   1674.24 o 
   7  19   5    33954.26    32877.29   2103.48 o 
   9  19   5    36256.39    36497.80    895.29 o 
  11  19   5    11562.61    11985.64    441.99 o 
  13  19   5     3503.12     3802.20    359.51 o 
   1  21   5    21616.95    19954.38    577.43 o 
   3  21   5    55162.91    52694.64   1989.29 o 
   5  21   5    47536.93    46371.13   1066.70 o 
   7  21   5    28663.50    28597.27   1062.53 o 
   9  21   5    12641.20    13027.24    464.46 o 
  11  21   5    14218.70    13609.83    483.52 o 
   1  23   5     2035.11     2106.55    166.84 o 
   3  23   5     6880.46     7073.53    408.83 o 
   5  23   5    15334.12    14973.38    483.00 o 
   7  23   5    10473.80    10464.81    400.47 o 
   9  23   5    12923.23    13497.71    477.22 o 
  11  23   5    12234.20    11605.45    522.39 o 
   1  25   5    18176.36    19576.96    570.25 o 
   3  25   5    30062.20    30956.65    781.17 o 
   5  25   5    36250.27    36375.65    900.40 o 
   7  25   5    13058.59    13378.10    474.84 o 
   9  25   5    12859.57    12913.31    477.83 o 
   1  27   5    48010.61    46594.43   1084.51 o 
   3  27   5    37303.30    37122.19    914.17 o 
   5  27   5    20137.77    19964.77    591.78 o 
   7  27   5    17787.88    18799.71    673.66 o 
   9  27   5     8538.40     9523.90    565.63 o 
   1  29   5    18801.19    19655.95    589.19 o 
   3  29   5     6387.31     6726.59    324.95 o 
   5  29   5     9082.35     8905.12    540.67 o 
   7  29   5    16808.76    16161.09    762.80 o 
   1  31   5      663.05      840.65    198.60 o 
   3  31   5     2553.12     2514.60    298.02 o 
   2   2   6     8253.94     8611.44    395.92 o 
   4   2   6    46495.48    46578.70    960.64 o 
   6   2   6    22105.31    22697.49    756.63 o 
   2   4   6     6779.89     7533.95    373.70 o 
   4   4   6    20740.01    20901.06    490.87 o 
   6   4   6    18098.73    18094.24    631.56 o 
   0   6   6    95662.31    98263.52   2724.49 o 
   2   6   6      609.26      484.40    108.40 o 
   4   6   6   142691.34   149439.55   3882.23 o 
   6   6   6    13250.90    13679.72    525.67 o 
   8   6   6    39495.84    41544.36   1235.14 o 
   2   8   6   138914.34   139094.55   3690.29 o 
   4   8   6     3062.79     3290.81    238.96 o 
   6   8   6   103482.41   106414.40   2817.09 o 
   8   8   6      488.97      330.50     94.75 o 
   0  10   6    86853.97    89722.48   2567.41 o 
   2  10   6     2964.57     3108.77    529.11 o 
   4  10   6    38099.62    37859.23   1188.20 o 
   6  10   6    29298.02    30802.25    990.76 o 
   8  10   6    17570.05    18477.16    689.72 o 
   2  12   6     2900.34     2633.12    169.08 o 
   4  12   6     5672.71     5559.70    334.01 o 
   6  12   6     6692.49     6704.21    370.52 o 
   8  12   6    47843.58    48430.36   1447.79 o 
  10  12   6     1672.06      997.81    163.02 o 
   0  14   6    44251.03    44294.25   1373.24 o 
   2  14   6     5240.63     5281.15    246.68 o 
   4  14   6    57727.24    57633.21   1236.59 o 
   6  14   6    14323.04    12659.30    557.58 o 
   8  14   6    59156.57    59962.65   1788.66 o 
  10  14   6    21740.09    21566.14    853.81 o 
   2  16   6    76735.23    74034.46   1525.55 o 
   4  16   6     1422.31     1256.03    154.67 o 
   6  16   6   107690.02   105013.09   2113.01 o 
   8  16   6     2263.85     1695.62    208.54 o 
  10  16   6    40157.87    42012.23   1345.00 o 
   0  18   6     7173.26     7176.29    424.46 o 
   2  18   6    13025.23    13162.30    435.27 o 
   4  18   6    55877.91    54620.93   1194.90 o 
   6  18   6    15631.29    15294.85    480.03 o 
   8  18   6    33731.15    33984.51    853.85 o 
  10  18   6    24424.68    25797.67    982.11 o 
  12  18   6     2924.91     3352.78    321.55 o 
   2  20   6    30707.92    29915.50    754.02 o 
   4  20   6    29786.10    30025.86   1071.67 o 
   6  20   6      279.70      370.64     98.41 o 
   8  20   6    19070.35    19336.50    596.28 o 
  10  20   6     4094.35     3766.45    254.43 o 
   0  22   6   127188.03   127161.50   3475.86 o 
   2  22   6     6227.84     5737.18    283.38 o 
   4  22   6    63187.45    61660.14   1332.48 o 
   6  22   6     9690.26     9674.87    387.92 o 
   8  22   6    23877.92    24796.07    980.05 o 
  10  22   6     4261.13     4510.48    287.12 o 
   2  24   6   100153.19    97110.75   1970.39 o 
   4  24   6      459.62      539.91    120.52 o 
   6  24   6    36580.30    38030.43    935.53 o 
   8  24   6     4311.37     3784.67    375.51 o 
   0  26   6    21026.83    20046.98    862.67 o 
   2  26   6      361.68      321.26    105.00 o 
   4  26   6     5437.85     5707.00    300.36 o 
   6  26   6    11739.73    11428.60    642.01 o 
   2  28   6     5157.58     5174.63    413.51 o 
   3   1   7    18623.61    18484.61    806.37 o 
   1   3   7    37537.10    36711.37   1179.42 o 
   3   3   7    64511.41    66013.47   1932.31 o 
   5   3   7    28709.58    28687.82    919.43 o 
   1   5   7    76675.35    75946.60   2186.18 o 
   3   5   7    38929.56    39120.39   1244.58 o 
   5   5   7    49361.54    49119.03   1459.29 o 
   1   7   7    30200.34    28901.40   1024.72 o 
   3   7   7     3065.33     3218.50    254.11 o 
   5   7   7    11947.03    11557.38    514.69 o 
   7   7   7    10983.94    10702.56    475.74 o 
   1   9   7     5572.29     5827.60    430.38 o 
   3   9   7    10288.25    10034.59    491.70 o 
   5   9   7    28906.98    28824.88    972.64 o 
   7   9   7    33574.54    34053.50   1092.58 o 
   1  11   7    62292.06    59751.03   1287.34 o 
   3  11   7    30679.30    29149.00    739.99 o 
   5  11   7    34471.20    35429.51   1165.67 o 
   7  11   7    59594.62    59840.64   1779.21 o 
   1  13   7    21222.88    20644.13    571.72 o 
   3  13   7    43208.18    41635.15    971.24 o 
   5  13   7    39701.18    39556.42   1272.48 o 
   7  13   7    36120.09    33936.57   1138.73 o 
   9  13   7    14696.81    14341.53    625.79 o 
   1  15   7     1216.71     1110.13    133.48 o 
   3  15   7    14155.43    12712.45    625.53 o 
   5  15   7    14209.12    14088.78    461.32 o 
   7  15   7    17748.61    18072.22    744.99 o 
   9  15   7     9589.52     9940.27    514.18 o 
   1  17   7    18160.16    18460.76    553.04 o 
   3  17   7    26760.81    26164.54    977.77 o 
   5  17   7    15941.26    16054.44    518.87 o 
   7  17   7    16324.44    16494.97    534.23 o 
   9  17   7    12760.48    14505.19    698.79 o 
   1  19   7    36799.34    35603.29    882.06 o 
   3  19   7    36259.56    34322.63    870.00 o 
   5  19   7    33161.97    32106.52    826.41 o 
   7  19   7     7494.79     7522.80    341.66 o 
   9  19   7    21358.51    21332.27    871.65 o 
   1  21   7    28281.37    27771.83   1062.46 o 
   3  21   7    15832.78    15338.37    509.50 o 
   5  21   7    13102.75    13227.84    465.00 o 
   7  21   7    20711.63    20437.35   1088.53 o 
   1  23   7     1270.48     1283.29    367.31 o 
   3  23   7     1508.57     1352.84    160.83 o 
   5  23   7     4578.14     4606.90    268.46 o 
   2   2   8    65800.23    67480.89   1984.85 o 
   0   4   8    11539.84    11283.64    563.23 o 
   2   4   8     3439.63     3676.77    290.53 o 
   4   4   8      242.57      195.56    109.15 o 
   2   6   8    35069.30    36133.67   1211.56 o 
   4   6   8     4893.55     4869.28    327.81 o 
   0   8   8   112275.90   109371.19   3139.77 o 
   2   8   8     2721.37     2753.90    273.79 o 
   4   8   8    72129.38    73080.46   2127.19 o 
   2  10   8    34689.37    34963.70   1330.74 o 
   4  10   8     7131.91     7291.90    425.14 o 
   6  10   8    35647.59    36719.95   1212.44 o 
   0  12   8    21432.79    20637.97    853.89 o 
   2  12   8     4481.88     4338.07    398.70 o 
   4  12   8     5328.40     5479.94    277.33 o 
   6  12   8    30074.93    30479.14   1060.50 o 
   2  14   8    84081.01    85584.73   1772.94 o 
   4  14   8     3221.57     3109.74    219.30 o 
   6  14   8    32481.34    33615.35    888.42 o 
   8  14   8     9575.87    10276.01    534.65 o 
   0  16   8    99856.95    98825.23   2881.74 o 
   2  16   8       19.10      220.86     90.73 o 
   4  16   8    58003.56    56731.00   1282.75 o 
   6  16   8     2669.80     2484.29    206.38 o 
   8  16   8    26510.92    28774.04   1044.00 o 
   2  18   8    18337.53    18854.91    584.99 o 
   4  18   8     3921.02     3942.93    473.72 o 
   6  18   8     5767.83     6333.22    422.67 o 
   0  20   8     1415.52      955.27    210.01 o 
   2  20   8      850.18      936.20    201.64 o 
   4  20   8     2329.67     1993.55    256.30 o 
   1   1   9     2130.79     2309.75    266.16 o 
   1   3   9    11668.69    11753.62    594.25 o 
   1   5   9    32949.73    32498.24    842.73 o 
   3   5   9    18858.89    20832.38    841.76 o 
   1   7   9     3931.39     4122.97    251.77 o 
   3   7   9     3161.76     2823.71    286.69 o 
   1   9   9    21862.86    22275.32    660.12 o 
   3   9   9    10810.65    11175.42    428.87 o 
   1  11   9    46251.70    48599.69   1156.40 o 
   3  11   9    24448.73    24071.51   1380.91 o 
   5  11   9    14234.11    14200.23    668.20 o 
   1  13   9    34143.79    33992.50    890.08 o 
   3  13   9    20337.08    19989.72    857.83 o 
   5  13   9     9548.21     9934.71    548.30 o 
   1  15   9      936.52      761.10    197.86 o 
   3  15   9     1631.63     1620.23    244.89 o 
   5  15   9     2333.55     2540.25    284.36 o 
   0   2  10     9264.37    10540.20    602.95 o 
   0   6  10    49474.86    54288.66   1788.44 o 
                                                 
